# Supplementary material for: MiR-30a and miR-200c differentiate cholangiocarcinomas from gastrointestinal cancer liver metastases
Source: PLoS One. 2021 Apr 14;16(4):e0250083. doi: 10.1371/journal.pone.0250083 (PMC8046207; doi:10.1371/journal.pone.0250083)
Supplement: S1 Table — (XLSX) [file pone.0250083.s003.xlsx]

## Sheet: Sheet1
S1 Table. Expression profile of 229 discriminatory microRNAs that were differentially expressed according to the tumor type in the training set, at feature selection p < 10-10
Probe Set	AL	THCA	PRAD	KIRC	SCLC	LIHC	CHOL	COAD	STAD	PAAD	LUAD	BRCA	UCEC	OV
miR-200b	1.98	9.61	8.68	9.13	11.03	5.53	10.24	11.81	12.02	10.75	10.7	10.26	11.27	11.04
miR-214	2.48	10.56	10.92	9.61	7.49	9.5	11.1	9.95	10.53	11.97	11.05	11.52	9.35	10.05
miR-200c	8.1	13.27	13.59	6.5	13.99	6.76	10.87	13.83	13.89	13.14	13.8	13.86	14.22	14.39
miR-200a	1.54	9.6	7.74	9.45	8	4.12	9.53	11	11.36	10.29	9.79	9.18	10.75	10.54
miR-199a-5p	2.41	10.89	10.59	9.75	5.79	9.56	10.86	10.15	10.39	11.78	10.65	11.07	9.68	10.44
miR-141	1.21	10.4	10.3	1.99	8.32	1.17	4.79	9.52	9.36	9.2	8.64	7.98	10.64	10.13
miR-143	8.01	12.77	13.79	13.58	10.38	11.7	12.81	12.71	13.11	13.23	12.45	12.26	12.08	11.95
miR-193b	2.82	8.46	9.76	9.76	7.66	10.71	10.28	8.44	8.95	9.81	9.62	11.05	9.41	9.38
miR-145	8.33	12.98	13.94	13.68	10.54	12.72	13.2	12.67	13.2	13.38	13.02	12.69	12.04	12.43
miR-10a	2.63	7.42	6.62	9.31	8.01	7.55	9.15	9.81	10	10.24	8.94	8.27	10.98	8.81
miR-375	1.11	8.97	12.43	1.51	13.35	5.97	7.87	9.84	10.68	9.8	10.22	9.5	6.47	5.1
miR-127-3p	1.82	7.71	8.55	6.94	8.49	9.58	9.06	7.87	8.51	10.11	8.45	9.04	6.76	9.25
miR-181b	13.23	11.78	8.92	10.93	10.43	9.78	10.95	9.87	10.37	10.92	11.54	11.39	10.68	10.57
miR-23b	11.38	13.6	13.6	13.6	12.54	13.66	13.59	13.12	13.52	13.65	13.59	13.12	13.39	13.52
miR-552	0.95	1.18	1.09	1.14	1.14	2.1	1.1	5.67	3.72	1.76	1.18	1.14	1.36	1.14
miR-1180	2.33	7.63	6.41	7.41	7.31	7.2	6.55	5.23	6.11	6.48	7.2	6.7	7.35	6.74
miR-425	12.23	10	9.97	9.82	11.62	11.31	10.5	11.55	11.36	10.21	10.87	12.07	11.59	11.22
miR-181a	14.19	12.61	10.4	12.39	11.25	11.21	12.1	11.33	11.35	12.17	12.56	12.43	11.7	11.47
miR-182	4.02	9.58	10.71	7.16	12.59	8.06	10.56	10.42	10.47	9.95	11.15	11.73	11.56	10.26
miR-183	1.38	6.64	7.97	3.79	9.37	4.22	7.97	6.65	7.57	7.3	8.75	8.86	8.96	7.65
miR-215	1.12	1.38	1.23	4.92	1.79	4.17	2.3	6.15	7.81	4.01	1.62	1.13	1.49	1.37
miR-149	1.96	6.32	8.94	5.94	7.57	4.9	6.37	3.79	5.19	6.72	6.37	8.29	6.77	8.28
miR-455-3p	6.01	8.97	9.87	11.89	5.88	11.99	10.54	9.49	10.36	9.78	9.96	10.12	10.07	9.6
miR-23a	12.92	13.35	13.17	13.77	11.94	12.96	13.96	13.71	13.84	13.84	13.79	13.74	13.58	13.62
let-7e	9	12.58	12.26	12.83	11.73	11.39	12.6	10.85	11.79	12.61	12.68	12.49	12.56	12.76
miR-10b	1.62	7.76	8.55	10.29	6.24	7.08	6.46	6.69	8.23	7.9	6.12	8.69	8.93	10.1
miR-205	1.36	5.67	9.16	1.56	7.2	1.31	2.91	1.44	1.53	4.1	7.38	10.81	8.37	8.9
miR-24	12.66	13.68	13.37	13.84	12.52	13.21	13.92	13.58	13.8	13.89	13.8	13.51	13.56	13.63
miR-4324	1.33	4.94	4.49	2.3	1.29	1.9	1.62	1.15	1.44	2.83	1.83	1.84	1.88	2.91
miR-203	1.55	9.33	8.66	4.69	4.17	5.5	7.81	10.36	11.06	8.25	9.1	8.05	8.65	9.27
miR-152	5.39	10.64	10.34	10.45	5.67	9.88	9.92	8.7	9.7	10.72	9.79	9.95	8.5	9.4
miR-3195	4.15	6.14	8.68	7.14	6.5	7.96	7.09	6.88	6.58	6.79	7.34	7.8	7.4	6.2
miR-194	8.86	9.5	8.57	13.23	7.18	13.73	11.74	13.96	13.94	12.09	8.94	8.57	10.03	9.04
miR-134	1.8	5.35	6.06	4.36	6.78	7.08	6.6	5.16	6.26	7.61	5.54	6.37	4.45	6.84
miR-34c-3p	1.78	4.09	3.34	3.25	5.82	2.04	3.88	2.02	2.12	4.96	5.52	3.54	5.19	5.38
miR-191	13.81	12.63	12.77	12.64	13.06	13.24	12.86	13.1	13.07	12.66	13.19	13.71	13.53	13.25
miR-125b	8.12	13.81	13.62	12.55	11.21	12.53	12.32	10.91	12.15	13.4	12.75	12.94	12.58	13.13
miR-328	4.75	6.14	5.34	5.81	3.49	4.31	4.38	2.3	3.65	4.73	4.79	4.48	4.45	4.81
miR-146b-3p	5.49	8.96	2.36	3.66	1.78	4.28	3.46	1.78	3.02	4.27	4.85	3.22	3.72	3.83
miR-487b	1.9	5.87	7.35	5.68	7.33	8.11	7.35	5.89	7.04	8.76	6.43	6.77	5.05	7.48
miR-187	0.95	5.18	4.13	4.49	3.79	3.19	4.6	1.13	1.62	2.73	5.13	5.71	5.5	8.73
let-7c	12.59	13.59	14.24	13.77	13.45	13.25	13.6	12.83	13.51	13.82	13.83	13.74	13.62	13.74
miR-99b	5.62	11.92	11.2	11.9	11.76	10.27	11.44	10.2	10.82	11.49	11.54	11.76	11.69	12.17
miR-615-3p	1.53	2.44	3.75	6.41	2.47	2.82	2.98	1.88	2.52	3.18	2.55	5.8	3.13	3.53
miR-192	8.09	8.66	7.71	12.61	5.92	12.94	10.89	13.46	13.35	11.36	7.78	7.28	9.04	7.88
miR-124	1.3	1.6	1.78	4.45	5.22	1.2	1.37	1.41	1.37	2.15	1.15	1.42	1.57	1.54
miR-382	1.42	5.16	5.99	4.6	7.1	7.46	7.09	5.22	7.2	8.27	6.25	6.82	4.62	7.08
miR-216b	3.19	2.47	2.17	2.39	8.54	4.39	2.82	2.62	2.64	3.79	3.08	2.3	2.54	2.52
miR-217	1.17	2.42	1.44	2.12	10.37	3.4	1.94	1.22	1.77	5.43	1.54	1.09	1.32	1.53
miR-199a-3p	8.69	11.73	11.97	10.81	7.49	10.44	11.95	11.37	11.79	12.75	12.01	12.39	11.21	11.57
miR-30a	8.86	11.95	11.07	12.72	6.25	9.33	11.12	7.84	10.15	10.56	9.84	9.65	10.96	10.82
miR-139-5p	2.01	8.57	7.76	9.81	4.78	8.59	6.36	3.72	6.95	6.35	6.91	6.23	4.53	5.5
miR-885-5p	3.41	2.7	4.84	6.28	4.66	9.71	5.13	4.44	2.72	3.19	3.33	4.61	5.6	5.68
miR-28-3p	9.97	8.22	9.7	9.46	6.86	9.57	9.35	9.13	9.65	9.36	9.48	9.06	8.67	8.92
miR-708	3.83	9.81	7.14	8.29	7.27	2.7	7.89	7.02	7.36	9.74	8.8	9.38	8.06	10.46
miR-1915	11.8	11.07	12.73	11.28	12.53	12.07	12.14	13.43	11.56	11.56	12.06	12.68	12.37	11.74
miR-93	12.77	11.19	11.52	11.77	13.59	11.98	11.83	12.38	12.3	11.28	11.83	12.32	12.62	12.45
miR-130a	9.55	11.1	10.09	10.72	8.84	9.43	9.55	8.38	9.67	10.02	9.83	9.04	10.62	11.54
miR-4270	10.63	9.02	10.12	8.88	10.21	9.62	9.66	11.08	9.13	9.08	9.49	10.2	9.82	9.04
miR-29a	11.33	12.51	12.02	12.21	9.22	11.56	11.91	11.96	11.99	11.88	12.06	10.95	11.34	11.93
miR-409-3p	2.36	5.75	6.46	5.79	7.68	8.06	7.73	6.06	7.15	8.62	6.46	7.23	5.36	7.37
miR-204	1.64	2.9	2.68	8.32	1.73	3.54	1.69	1.44	1.36	2.2	1.63	1.56	1.9	2.81
miR-887	1.15	3.41	4.04	4.42	3.48	2.49	2.5	1.6	2.67	3.37	2.72	3.02	2.33	3.61
miR-125a-3p	2.81	6.76	5.24	6.55	5.87	4.41	6.11	3.54	5.28	5.96	6.35	6.5	6.19	6.67
miR-216a	1.44	1.61	1.07	1.87	8.99	2.18	1.85	1.62	1.51	4.47	1.52	1.2	1.33	1.16
miR-100	5.36	11.93	12.19	10.6	7.25	11.16	10.77	8.96	10.04	11.69	11.3	10.45	9.51	11.27
miR-542-5p	1.38	6.75	2.7	6.11	2.48	3.3	2.88	1.97	3.59	4.25	3.7	3.6	3.23	4.53
miR-196a	1.35	2.16	2.28	9.59	3.84	2.1	3.02	7.08	8.01	5.1	2.86	8.56	2.74	2.3
miR-99a	7.43	12.22	12.94	11.3	10.14	11.12	9.72	7.44	10.09	11.17	10.48	11.09	10.29	11.74
miR-452	1.35	6.26	5.41	7.49	1.61	6.12	5.83	5.11	5.07	6.42	6.55	4.09	4.95	5.23
miR-449b	1.33	3.16	2.1	1.94	4.68	1.64	1.6	1.29	1.71	1.41	3.07	2.59	5.89	7.07
miR-455-5p	1.22	5.24	5.01	8.38	1.82	6.44	5.96	3.02	5.55	5.33	4.17	4.21	5.28	4.9
miR-2861	11.43	10.93	12.65	11.06	12.52	11.7	11.98	13.16	11.48	11.48	11.91	12.49	12.25	11.49
miR-193a-5p	6.48	8.02	8.77	8.85	6.48	9.31	8.87	7.2	7.65	8.14	8.25	9.51	8.07	7.74
miR-379	1.27	5.58	6.84	4.48	5.97	7.05	7.08	4.75	6.94	8.29	5.94	6.11	4.67	6.76
miR-551b	1.73	6.35	1.48	3.32	2.49	2.34	1.47	1.34	2.17	3.03	2.12	1.58	1.77	2.26
miR-196b	1.88	1.36	7.3	7.19	4.43	1.31	2.24	6.04	4.06	3.04	1.51	3.9	5.68	1.43
miR-342-5p	9.05	7.21	6.9	7.61	7.07	6.57	7.08	3.84	7.02	7.58	7.89	8.17	6.84	6.47
miR-34c-5p	1.35	4.48	2.54	2.76	5.4	1.29	3.19	1.44	1.62	4.6	4.15	2.32	4.9	5.83
let-7a	13.33	13.88	13.87	14.02	13.52	13.46	13.75	13.15	13.83	13.89	13.97	13.81	13.91	13.78
miR-342-3p	11.95	10.76	11.42	11.47	11.44	11.09	11.13	10.1	11.03	11.49	11.75	12.18	10.84	10.74
miR-551a	4.69	1.44	1.31	1.7	2	1.49	1.66	1.47	2.15	1.58	2.25	1.51	1.74	4.24
miR-503	2.36	7.96	4.61	8.5	4.75	7.17	6.77	5.93	7.41	7.34	7.32	7.59	6.51	7.53
miR-140-3p	11.61	10.63	10.26	11.93	10.94	10.68	10.23	9.72	10.9	10.62	10.43	10.21	9.42	9.49
miR-638	11.68	11.34	12.91	11.47	12.66	12.05	12.34	13.24	11.78	11.81	12.21	12.72	12.55	11.81
miR-1281	7.51	4.11	6.37	4.14	6.53	6.68	5.76	7.89	4.64	5.13	5.53	6.23	4.71	5.12
miR-125a-5p	6.24	12.58	12.31	12.81	10.56	11.26	12.08	10.93	11.15	12.25	12.14	12.36	12.37	12.72
miR-1251	1.02	3.61	1.02	1.22	1.83	1.16	1.16	1.16	1.19	1.08	1.08	1.02	1	1.66
miR-4269	1.61	4.34	4.34	3.45	1.59	2.97	4.27	2.04	3.78	5.35	3.96	4.51	2.95	3.63
miR-449a	1.11	2.92	2.01	1.46	3.85	1.28	1.39	1.11	1.21	1.07	2.72	2.15	6.03	7.12
miR-429	1.33	4.52	2.94	3.99	4.88	1.66	4.53	6.04	6.32	5.12	4.16	3.99	6.03	6.09
miR-1246	10.3	6.2	7.21	4.3	10.46	7.01	7.84	9.13	8.48	6.85	6.25	7.15	8.01	6.97
miR-92b	8.1	8.3	7.54	7.87	8.4	6.9	7.81	7.02	8.02	7.64	8.83	8.06	9.06	8.86
miR-513b	1.17	1.08	1.03	1.17	1.1	0.95	1.03	0.97	0.85	0.96	1.01	1.04	1.26	4.04
miR-628-3p	5.91	6.49	5.73	6.31	4.45	6.22	5.46	3.09	6.14	5.89	6.49	5.48	5.5	4.87
miR-1301	7.21	6.69	5.41	6.96	7.89	7.23	6.94	5	7.04	6.56	7.41	7.64	7.15	7.38
miR-432	1.42	4.8	6.14	4.53	6.67	7.65	6.46	3.89	6.39	7.91	5.81	5.97	3.68	6.1
miR-106a	13.4	11.73	12.37	11.96	13.48	12.69	12.07	13.09	12.43	11.63	11.97	11.94	12.71	12.58
miR-1	1.25	1.43	5.36	1.34	0.97	1.17	1.18	1.26	1.62	1.27	1.35	0.95	1.08	1.01
miR-449c	1.34	1.81	1.48	1.14	5.26	1.32	1.19	1.18	1.23	1.01	2.34	2.18	5.53	6.48
miR-4329	1.62	3.57	3.55	2.86	1.92	3.22	2.55	1.8	2.73	3.45	2.94	2.81	2.68	3.22
miR-199b-5p	2.42	5.34	5.3	1.54	1.39	1.78	3.47	2.73	3.99	6.57	4.83	4.61	4.37	4.02
miR-22	9.88	12.41	11.59	12.58	10.95	12.33	12.36	11.68	12.06	12.4	12.13	12.17	11.77	11.45
miR-221	13.26	13.54	12.06	11.42	11.56	12.09	12.07	12.07	12.6	12.51	12.36	11.35	11.85	12.87
miR-378	10.97	9.02	9.6	10.56	8.74	10.35	9.2	10.75	10.86	9.32	9.29	9.5	9.32	11.07
miR-3065-5p	1.44	5.31	2.98	3.48	2.86	2.8	2.49	1.77	3.35	3.44	5.24	3	2.75	4.81
miR-331-3p	7.49	8.53	7.11	8.25	6.9	7.93	8	4.89	7.41	7.91	7.91	7.64	7.49	6.95
miR-424	1.09	4.93	1.25	4.97	1.44	1.8	1.39	1.31	1.47	2.03	1.52	1.78	1.89	2.72
miR-1287	2.23	4.84	4.28	4.97	3.39	2.71	3.92	1.76	3.91	3.68	4.75	3.75	4.2	4.38
miR-17	13.6	11.92	12.43	12.23	13.54	12.83	12.24	13.3	12.61	11.85	12.18	12.12	12.84	12.79
miR-423-5p	9.48	8.36	8.17	8.57	8.59	8.68	8.56	7.38	8.2	8.21	8.58	8.52	7.89	7.5
miR-1826	14.11	12.66	13.13	12.72	13.12	13.88	13.75	13.85	13.44	13.62	13.27	13.44	13.51	13.19
miR-345	9.82	9.94	7.51	8.53	9.84	8.6	7.84	6.75	7.64	7.46	8.19	8.17	8.6	8.53
miR-126	12.48	12.8	11.84	13.56	11.48	12.81	12.13	11.76	12.77	12.12	12.32	12.03	11.72	11.3
miR-199b-3p	8.74	11.79	12.03	10.86	6.53	10.48	12.01	11.42	11.81	12.81	12.08	12.43	11.29	11.63
miR-218	0.87	4.34	2.87	2.33	1.91	1.23	1.79	1.01	1.43	2.59	1.43	1.26	1.86	2.43
miR-181d	10.27	9.24	6.94	8	8.29	5.27	7.73	6.88	7.44	7.81	7.9	7.27	7.95	8.34
miR-133a	1.51	3.48	7.05	2.88	1.19	1.66	2.55	1.85	3.27	2.31	2.26	1.38	1.28	1.63
miR-222	13.33	13.27	11.61	11.23	11.35	11.29	11.97	11.77	12.2	12.29	12.19	11.15	11.31	12.55
miR-224	1.71	4.97	3.99	6.45	1.72	7.38	6.51	6.78	4.83	6.04	6.62	4.1	3.73	5.86
miR-4281	10.38	8.98	10.43	8.97	10.39	9.44	9.65	10.92	9.07	9.05	9.33	10.01	9.86	9.03
miR-508-3p	1.01	0.95	0.86	0.98	0.81	0.92	0.97	0.94	0.87	0.86	0.94	0.95	0.87	3.54
miR-1469	10.74	10.15	11.76	10.21	11.55	11.03	11.12	12.22	10.55	10.55	10.75	11.61	11.43	10.59
miR-25	11.72	10.03	10.49	10.45	12.05	11.07	10.42	10.74	10.96	9.88	10.55	11.05	11.05	10.94
miR-3162	8.74	6.63	7.52	6.32	7.85	6.8	7.2	8.3	6.57	6.2	6.84	7.5	7.07	6.53
miR-324-3p	8.68	8.52	7.94	8.17	7.08	7.8	7.37	6.63	7.29	7.48	7.49	7.13	7.37	7.58
miR-378c	10.3	8.27	8.8	9.94	7.43	9.66	8.41	9.8	10.04	8.55	8.48	8.62	8.5	10.31
miR-133b	1.28	2.64	5.76	2.33	1.25	1.67	1.96	1.56	2.18	2.02	1.85	1.35	1.25	1.5
miR-363	8.32	5.31	10.24	7.22	6.49	5.61	4.25	2.29	4.43	4.46	5.35	5.45	6.38	6.45
miR-663b	7.44	3.2	5.81	3.01	5.36	4.82	4.13	5.75	4.94	3.91	3.38	4.84	4.88	5.18
miR-122	3.53	2.69	3.03	7.1	1.94	14.61	10.8	2.92	3.75	2.71	2.51	2.79	2.52	2.64
miR-1268	9.86	8.51	10.08	8.25	9.87	8.7	9.09	10.13	8.76	8.59	8.81	9.37	8.99	8.5
miR-139-3p	1.52	4.25	3.19	6.01	2.44	3.51	2.2	1.47	2.47	2.19	2.35	1.88	1.51	1.74
miR-422a	9.42	7.34	7.62	8.92	5.1	8.9	7.22	8.93	8.94	7.31	7.44	7.57	7.55	9.34
miR-138	1.86	10.93	2.74	5.31	8	2.02	3.16	2.72	3.58	5.3	5.11	2.6	3.11	3.37
miR-1271	7.98	6.86	6.7	8.36	5.31	6.48	6.48	3.65	6.64	7.26	6.21	6.49	5.41	6.77
miR-489	1.85	5.84	3.81	9.05	3.38	4.32	4	3.37	5.01	5.25	5.71	5.13	6.06	4.71
miR-148a	2.97	9.02	10.1	7.86	4.81	9.81	7.64	8.35	8.66	8.29	8.75	8.26	8.18	8.38
miR-92a	13.51	11.98	12.35	12.33	13.08	13.09	12.37	12.95	12.54	12	12.54	12.33	12.57	12.68
miR-331-5p	5.54	5.79	3.81	5.55	4.76	4.99	5.59	2.73	4.39	4.68	4.97	5.06	5	4.53
miR-1207-5p	9.94	8.58	9.79	8.36	9.55	8.94	9.18	10.24	8.91	8.7	8.92	9.49	9.39	8.49
miR-514	0.97	1.2	0.94	1.48	0.88	0.94	1.04	0.97	1.02	1.1	1.1	1.08	1.12	2.84
miR-3196	11.25	11.32	12.57	11.49	12.19	11.84	12.13	12.66	11.65	11.38	11.93	12.56	12.55	11.53
miR-592	1.14	2.42	1.01	3.23	4.67	1.05	1.84	3.18	2.67	1.35	1.24	1.4	2.28	1.46
miR-1825	4.9	2.35	3.78	2.83	3.3	3.67	3.48	5.23	2.73	2.96	3.45	3.86	2.92	3.09
miR-3065-3p	0.94	4.46	2.39	2.39	2.45	1.58	1.71	1.27	2.61	2.24	3.83	2.02	1.62	3.31
miR-195	8.53	11.72	12.76	12.61	9.82	11.19	11.24	10.53	11.73	12.1	11.73	11.74	10.65	11.23
miR-654-3p	1.34	3.32	4.01	2.38	3.32	4.66	4.18	2.15	3	5.57	3.25	3.31	2.32	5.11
miR-130b	10.88	8.7	8.43	8.29	11.56	10.3	9.04	9.52	10.02	9.09	9.48	9.05	9.27	9.61
let-7b	13.63	13.89	14.5	14.72	14.26	13.72	14.29	13.71	14.18	14.43	14.56	14.34	14.26	14.13
miR-886-5p	3.29	8.2	7.04	9.16	4.53	5.25	7.73	7.1	8.01	7.9	7.05	7.22	7.74	7.29
miR-509-3p	1.14	3.38	1.25	3.16	2.07	2.05	1.57	1.55	2	1.39	2.57	1.59	2.39	7.26
miR-484	7.16	6.04	5.24	6.69	4.79	6.19	5.27	3.18	6.3	5.32	5.47	5.5	6.16	5.43
miR-146b-5p	11.23	12.96	9.04	9.46	8.3	10.69	10.02	8.58	9.65	10.44	10.81	9.55	10.21	10.12
miR-197	8.5	7.26	7.29	7.84	6.06	7.52	7.35	5.59	7.52	7.41	7.59	7.57	7.24	7.31
miR-409-5p	1.38	3.56	3.46	3.14	3.9	4.93	4.73	2.8	4.82	6.13	3.69	3.88	3.05	5.11
let-7i	12.2	13.38	12.07	12.51	12.83	11.4	12.45	11.63	12.49	12.99	12.57	12.2	12.04	12.09
miR-508-5p	0.8	1.1	0.94	1.11	0.9	1.03	1.08	1.05	1.12	0.92	1.33	1.14	1.17	3.89
miR-652	10.47	8.93	8.36	8.83	10.3	8.74	8.52	8.81	9.29	8.98	9.77	9.1	8.58	8.98
miR-572	5.53	4.86	7.11	5.46	5.94	5.93	5.87	7.35	4.97	5.71	6.26	6.33	5.49	4.69
miR-210	7.33	6.43	6.82	11.37	10.88	7.67	9.35	8.89	8.46	8.64	9.78	8.3	9.38	9.19
miR-7	2.11	3.69	2.19	2.01	5.52	1.38	2.18	4.11	5.67	6.15	2.14	2.66	3.35	4.12
miR-1270	2.62	4.02	1.9	6.06	1.86	2.58	1.67	1.16	2.41	2.35	2.27	2.69	2.34	4.2
miR-1908	10.09	9.99	11.72	10.07	11.13	10.56	10.76	11.57	10.13	10.28	10.62	11.18	11.14	10.17
miR-762	11.06	10.52	11.86	10.43	11.75	11.23	11.4	12.13	10.9	10.69	11.01	11.69	11.64	10.75
miR-506	0.94	1.48	0.95	1.47	1.05	1.03	1.17	1.02	1.25	1.22	1.27	1.17	1.28	3.77
miR-361-3p	4.64	4.94	2.94	5.09	2.51	4.02	3.87	2.05	4.36	3.42	3.83	3.64	3.83	3.73
miR-513c	1.09	1.2	0.97	1.19	1.05	1.06	1	1.08	1.3	0.94	1.12	1.03	1.23	4.11
miR-1202	7.48	5.03	5.58	4.26	6.91	4.7	5.72	7.18	5.05	4.23	4.78	5.53	5.47	4.94
miR-574-3p	8.35	10.36	11.09	10.12	8.13	11.11	10.61	9.68	10.54	10.97	10.68	10.68	9.71	10.8
miR-574-5p	5.27	6.8	6.76	6.5	6.24	7.44	7.42	6	7.72	7.43	7.84	7.43	6.74	7.03
miR-326	2.97	2.64	2.42	3.92	1.44	2.65	2.32	1.56	3.44	2.63	3.57	2.31	2.06	2.52
miR-181c	10.28	7.79	4.58	7.29	5.24	4.9	6.25	4.89	5.92	6.78	6.83	6.64	6.33	6.26
miR-142-5p	3.58	1.42	1.19	1.79	0.91	0.98	1.47	1.21	1.23	1.61	1.2	1.2	1.45	1.12
miR-3188	6.91	5.48	7.9	5.71	7.31	7.14	6.73	8.22	5.79	5.86	6.08	6.94	6.55	6.38
miR-486-5p	5.99	8.42	5.65	9.4	12.15	8.39	6.86	6.61	7.41	6.25	7.61	6.34	8	7.34
miR-598	1.19	3.95	1.59	2.09	2.38	1.08	1.47	1.25	1.3	1.47	1.38	1.17	1.23	1.96
miR-193a-3p	3.75	5.73	6.02	6.87	2.65	6.23	6.69	4	5.32	5.95	4.89	6.79	5.13	5.89
miR-1910	5.71	5.55	7.02	5.73	6.21	6.55	6.5	7.18	5.02	5.74	5.98	6.75	6.37	5.57
miR-766	7.73	3.82	4.1	4.1	3.26	5.04	4.6	3.56	4.22	4.55	4.61	4.57	4.11	3.45
miR-485-5p	1	2.57	3.62	1.86	2.47	3.41	3.5	1.69	2.87	5.12	2.63	2.86	1.95	4.17
miR-20b	11.93	9.86	11.27	10.06	11.32	10.19	9.51	10.73	10.07	9.45	9.53	9.48	10.63	10.4
miR-3185	9.48	9	10.56	8.61	10.25	9.86	9.8	11.07	9.16	9.09	9.33	10.27	10.2	9.4
miR-497	4	9.15	9.64	9.83	7.24	7.87	8.03	6.83	8.65	9.1	8.29	8.05	7.37	8.19
miR-873	0.97	1.21	0.89	1.09	2.34	0.99	0.81	0.8	0.92	0.88	0.87	1.01	0.99	1.25
miR-146a	12.61	10.01	9.47	10.14	7.68	9.88	10.06	10.36	11.35	10.29	10.91	9.97	9.24	8.79
miR-26a	13.93	14.27	13.95	14.14	13.7	14	13.96	13.72	13.81	14.11	14.07	13.88	13.95	14.18
miR-223	10.09	6.08	5.31	6.69	5.05	5.71	7.7	5.39	8.09	7.23	6.84	4.8	6.72	5.58
miR-504	1.29	3.27	5.94	5.37	2.1	2.28	2.69	1.43	2.01	2.12	3.22	3.15	2.19	2.81
miR-20a	13.53	11.74	11.9	12.06	13.24	12.19	11.89	12.91	12.37	11.71	11.65	11.46	12.47	12.22
miR-3200	1.24	4.37	2.16	3.82	5.16	2.34	3.03	2.17	2.88	2.79	3.34	3.15	4.12	5.47
miR-185	11.23	10.89	10.04	10.8	12.14	11.07	10.87	10.43	11.21	10.87	11.17	10.88	10.47	10.24
miR-509-3-5p	1.47	2.24	1.21	2.2	1.36	1.53	1.45	1.61	1.39	1.3	1.69	1.18	1.76	5.74
miR-151-5p	10.54	12.23	12.01	12.47	11.81	12.49	11.95	11.7	12.14	12.14	12.37	12.22	12.01	12.35
miR-154	1.46	3.59	4.52	2.87	3.12	4.35	4.8	2.68	4.18	6.07	3.21	3.4	2.62	5.37
miR-1228	4.29	2.5	4.24	2.81	3.66	3.47	3.31	4.53	2.54	2.92	3.51	3.74	3.47	3.22
miR-451	4.73	8.97	4.94	9.57	8.69	8.72	6.29	7.22	7.33	5.4	7.06	5.81	8.35	7.83
miR-940	4.99	3.41	4.35	3.17	4.38	4.58	3.82	5.18	3.29	3.69	3.71	4.34	3.73	3.44
miR-939	7.43	5.37	6.85	5.19	6.53	5.97	6.07	6.77	5.56	5.3	5.55	6.12	5.99	5.62
miR-28-5p	10.04	8.81	10.27	9.84	6.13	9.99	9.69	9.67	10.34	9.87	9.89	9.48	9.21	9.38
miR-212	3.65	5.69	5.32	5.4	3.42	4.71	5.53	3.35	5.69	6.36	5.04	4.9	4.31	4.66
miR-95	0.92	4.31	1.49	2.63	3.16	1.94	1.87	2.02	2.16	2.38	1.58	1.29	2.05	2.07
miR-486-3p	2.55	2.56	1.87	3.86	5.93	1.98	2.26	1.42	2.37	2.15	2.1	1.71	2.89	2.03
miR-27a	11.62	12.23	11.69	12.73	7.55	10.57	12.37	12.19	12.21	12.52	11.67	11.66	11.9	11.81
miR-1247	1.26	2.08	2.86	1.93	1.43	1.71	2.63	2.88	1.65	4.56	2.17	1.85	2.36	1.41
miR-509-5p	2.33	1.46	1.12	1.76	1.6	1.72	1.4	1.52	1.6	1.33	1.63	1.35	1.41	4.29
miR-30d	11.05	11.32	11.13	11.21	9.75	11.21	10.82	9.65	10.57	10.27	10.95	10.51	10.71	10.66
miR-129-3p	2.3	1.22	1.08	1.46	1.41	1.54	1.5	1.79	2.03	2.89	1.33	1.3	1.54	1.42
miR-513a-5p	1.35	2.16	1.57	1.94	1.62	1.5	1.81	1.59	2.01	1.74	2.11	1.88	2.64	5.3
miR-1291	6.01	2.78	3.13	2.31	2.72	2.26	1.98	1.86	1.66	1.97	1.75	1.75	2.04	2.71
miR-140-5p	8.32	7.74	6.44	8.99	4.15	6.44	6.47	3.94	6.78	7.07	6.02	5	5.82	5.72
miR-2110	6.77	6.21	6.11	6.13	5.04	5.95	5.68	4.65	6.01	5.86	6.83	6.5	6.65	5.83
miR-1308	9.73	10.81	11.09	10.54	10.7	10.67	10.81	12.49	11.57	10.41	10.42	12.24	12.26	11.17
miR-433	1.07	2.64	3.13	2.23	3.49	4.23	3.49	2.18	3.23	5.49	2.83	2.62	1.89	3.96
miR-101	2.37	3.62	2.48	3.3	2.17	1.38	1.68	1.92	1.74	2.24	1.92	1.78	2.11	2.4
miR-107	12.48	12.76	12.55	13.12	13.27	13.02	12.89	12.55	13.14	12.82	12.93	13.05	13.1	12.99
miR-548q	2	4.36	3.15	4.1	2.57	3.68	2.36	1.89	2.5	2.33	2.34	2.02	2.41	3.44
miR-31	6.3	12.36	8.42	8.69	7.65	4.52	8.63	7.69	10.95	11.05	9.33	9.09	9.71	8.55
miR-584	4.63	4.62	1.96	5.74	4.67	3.72	4.71	4.31	6.17	4.64	2.95	2.97	2.54	2.69
miR-411	1.27	4.08	4.72	3.2	3.48	4.37	4.63	3.12	4.48	6.25	3.14	4.02	3.33	5.08
miR-466	4.21	2.17	2.08	2.39	1.47	4.19	1.71	1.95	1.7	1.7	1.97	1.86	1.94	2.36
miR-487a	1.29	2.9	3.12	2.58	3.78	4.81	3.91	2.5	3.41	5.5	2.82	3.14	2.6	4.54
miR-330-3p	7.05	6.18	5.01	6.23	5.06	5.02	6.27	4.24	6.18	6.23	6.34	6.26	5.63	5.89
miR-337-5p	1.28	4.14	5.27	3.32	3.17	4.82	4.99	3.46	4.86	6.66	3.16	3.66	3.59	5.27
miR-663	9.62	8.95	10.55	9.2	10.09	9.67	9.7	10.68	9.24	9.32	9.41	10.18	10.12	9.19
miR-934	1.08	1.27	1.58	1.01	1.43	1.11	1.83	1.15	2.25	2.12	1.46	1.75	2.29	3.88
miR-155	12.53	10.06	9.73	10.86	9.61	10.41	10.95	10.58	11.44	11.01	11.43	11.1	10.25	10.45
miR-514b-5p	2.33	1.89	2.13	2.51	2.08	1.83	1.82	2.33	1.55	1.56	2.02	1.91	2.57	5.76
miR-103	12.87	13.04	12.85	13.34	13.69	13.29	13.21	12.9	13.42	13.1	13.27	13.35	13.38	13.34
Acute leukemia(AL), Thyroid cancer(THCA), Prostate adenocarcinoma(PRAD), Renal cell carcinoma(KIRC), Small cell lung carcinoma(SCLC), Hepatocellular carcinoma(LIHC), Cholangiocarcinoma(CHOL), Colorectal adenocarcinoma(COAD), Gastric adenocarcinoma(STAD), Pancreatic adenocarcinoma(PAAD), Lung adenocarcinoma(LUAD), Breast adenocarcinoma(BRCA), Uterine endometrial carcinoma(UCEC), Ovarian cancer(OV).
