# Supplementary material for: MiR-30a and miR-200c differentiate cholangiocarcinomas from gastrointestinal cancer liver metastases
Source: PLoS One. 2021 Apr 14;16(4):e0250083. doi: 10.1371/journal.pone.0250083 (PMC8046207; doi:10.1371/journal.pone.0250083)
Supplement: S2 Table — (XLSX) [file pone.0250083.s004.xlsx]

## Sheet: Sheet1
S2 Table. Discriminatory microRNA differentially expressed between two branches of each node of the decision tree, at feature selection p < 0.00005
Node no.1
Probe_set	p-value	t-value	AL	Non-AL
miR-142-5p	< 1x10-7	8.156	3.58	1.28
miR-181a	< 1x10-7	7.489	14.19	11.88
miR-1291	< 1x10-7	7.15	6.01	2.05
miR-766	< 1x10-7	6.937	7.73	4.18
miR-181b	< 1x10-7	6.694	13.23	10.72
miR-551a	< 1x10-7	6.486	4.69	1.76
miR-3163	1x10-7	5.488	2.44	1.4
miR-181c	3x10-7	5.341	10.28	6.1
miR-466	9x10-7	5.078	4.21	2
miR-671-5p	1x10-6	5.053	8.07	6.66
miR-92a	1x10-6	5.014	13.51	12.52
miR-652	1x10-6	5.009	10.47	8.99
miR-4253	1x10-6	4.988	6.33	3.43
miR-181d	2x10-6	4.888	10.27	7.52
miR-146a	3x10-6	4.806	12.61	10.01
miR-512-3p	3x10-6	4.801	2.85	1.59
miR-3144-3p	3x10-6	4.762	1.68	1.12
miR-223	4x10-6	4.746	10.09	6.14
miR-155	5x10-6	4.672	12.53	10.73
miR-20b	5x10-6	4.662	11.93	10.04
miR-128	7x10-6	4.604	9.95	7.13
miR-1273d	9x10-6	4.56	5.71	3.59
miR-222	9x10-6	4.56	13.33	11.85
miR-423-5p	9x10-6	4.555	9.48	8.2
miR-3121	1x10-5	4.496	2.19	1.37
miR-548u	1x10-5	4.491	2.52	1.49
miR-550	1x10-5	4.472	6.35	4.27
miR-324-3p	1x10-5	4.429	8.68	7.39
miR-1323	1x10-5	4.422	3.35	1.98
miR-142-3p	1x10-5	4.409	1.43	0.93
miR-191	1x10-5	4.392	13.81	13.1
miR-1304	1x10-5	4.391	2	1.27
miR-663b	2x10-5	4.356	7.44	4.43
miR-140-3p	2x10-5	4.336	11.61	10.27
miR-1273	2x10-5	4.307	1.97	1.35
miR-20a	2x10-5	4.3	13.53	12.07
miR-643	3x10-5	4.263	1.55	1.04
miR-130b	3x10-5	4.227	10.88	9.31
miR-578	4x10-5	4.189	2.34	1.71
miR-1201	4x10-5	4.186	7.02	3.2
miR-25	4x10-5	4.184	11.72	10.68
miR-548i	4x10-5	4.184	1.55	1.08
miR-3164	4x10-5	4.16	1.55	1.02
miR-3162	4x10-5	4.151	8.74	7.13
miR-299-3p	2x10-5	-4.299	1.12	2.37
miR-370	2x10-5	-4.33	2.06	3.72
miR-502-3p	1x10-5	-4.412	7.12	8.5
miR-1261	1x10-5	-4.413	0.68	0.99
miR-199b-3p	1x10-5	-4.414	8.74	11.57
miR-4329	1x10-5	-4.417	1.62	2.71
miR-381	1x10-5	-4.487	1.46	3.34
miR-875-3p	1x10-5	-4.515	0.74	1.13
miR-3178	9x10-6	-4.543	8.64	10.21
miR-4269	7x10-6	-4.595	1.61	3.5
miR-187	5x10-6	-4.691	0.95	3.69
miR-495	5x10-6	-4.692	1.28	3.02
miR-193a-5p	5x10-6	-4.699	6.48	8.25
miR-200c	3x10-6	-4.811	8.1	12.43
miR-485-5p	1x10-6	-4.936	1	2.74
miR-708	1x10-6	-5.023	3.83	7.89
miR-574-5p	8x10-7	-5.105	5.27	7.03
miR-654-3p	8x10-7	-5.114	1.34	3.33
miR-3200	7x10-7	-5.146	1.24	3.14
miR-433	6x10-7	-5.165	1.07	2.94
miR-542-5p	6x10-7	-5.165	1.38	3.37
miR-154	4x10-7	-5.237	1.46	3.66
miR-886-3p	4x10-7	-5.248	4.75	7.7
miR-493	3x10-7	-5.289	1.39	3.4
miR-487a	3x10-7	-5.311	1.29	3.28
miR-574-3p	3x10-7	-5.348	8.35	10.37
let-7c	1x10-7	-5.466	12.59	13.56
miR-887	< 1x10-7	-5.791	1.15	2.72
miR-151-3p	< 1x10-7	-5.838	8.48	9.97
miR-125a-3p	< 1x10-7	-5.942	2.81	5.59
miR-199a-3p	< 1x10-7	-6.006	8.69	11.57
miR-489	< 1x10-7	-6.148	1.85	4.76
miR-376c	< 1x10-7	-6.31	1.63	4.7
miR-224	< 1x10-7	-6.377	1.71	5.45
miR-337-5p	< 1x10-7	-6.397	1.28	4.08
miR-411	< 1x10-7	-6.597	1.27	3.92
miR-409-5p	< 1x10-7	-6.725	1.38	3.87
miR-429	< 1x10-7	-6.892	1.33	4.51
miR-141	< 1x10-7	-7.115	1.21	7.09
miR-195	< 1x10-7	-7.125	8.53	11.39
miR-24	< 1x10-7	-7.187	12.66	13.63
miR-139-5p	< 1x10-7	-7.419	2.01	6.06
miR-455-5p	< 1x10-7	-7.506	1.22	4.6
miR-151-5p	< 1x10-7	-7.803	10.54	12.11
miR-886-5p	< 1x10-7	-7.949	3.29	7.24
miR-497	< 1x10-7	-8.065	4	8.09
miR-452	< 1x10-7	-8.475	1.35	5.34
miR-455-3p	< 1x10-7	-8.645	6.01	9.91
miR-432	< 1x10-7	-8.687	1.42	5.53
miR-22	< 1x10-7	-8.868	9.88	12.03
miR-149	< 1x10-7	-9.07	1.96	6.19
miR-152	< 1x10-7	-9.082	5.39	9.53
miR-100	< 1x10-7	-9.306	5.36	10.47
miR-375	< 1x10-7	-9.518	1.11	8.12
miR-148a	< 1x10-7	-9.658	2.97	8.3
let-7e	< 1x10-7	-10.11	9	12.19
miR-503	< 1x10-7	-10.175	2.36	6.86
miR-125b	< 1x10-7	-10.422	8.12	12.47
miR-409-3p	< 1x10-7	-11.018	2.36	6.79
miR-3195	< 1x10-7	-11.022	4.15	7.13
miR-379	< 1x10-7	-11.186	1.27	5.99
miR-203	< 1x10-7	-11.771	1.55	8.22
miR-134	< 1x10-7	-11.892	1.8	5.89
miR-125a-5p	< 1x10-7	-11.959	6.24	11.95
miR-382	< 1x10-7	-11.995	1.42	6.22
miR-487b	< 1x10-7	-12.58	1.9	6.68
miR-183	< 1x10-7	-12.63	1.38	7.36
miR-182	< 1x10-7	-13.335	4.02	10.41
miR-99b	< 1x10-7	-13.744	5.62	11.31
miR-10b	< 1x10-7	-13.899	1.62	7.52
miR-23b	< 1x10-7	-14.086	11.38	13.41
miR-1180	< 1x10-7	-14.699	2.33	6.61
miR-143	< 1x10-7	-15.237	8.01	12.54
miR-145	< 1x10-7	-15.459	8.33	12.84
miR-10a	< 1x10-7	-16.311	2.63	8.93
miR-200a	< 1x10-7	-16.486	1.54	9.4
miR-127-3p	< 1x10-7	-18.007	1.82	8.47
miR-193b	< 1x10-7	-18.166	2.82	9.56
miR-199a-5p	< 1x10-7	-18.66	2.41	10.34
miR-200b	< 1x10-7	-19.92	1.98	10.25
miR-214	< 1x10-7	-24.651	2.48	10.47
Node no.2
Probe_set	p-value	t-value	THCA	Non-THCA
miR-1251	< 1x10-7	-10.997	3.61	1.15
miR-551b	< 1x10-7	-8.56	6.35	1.87
miR-598	< 1x10-7	-7.774	3.95	1.41
miR-4324	< 1x10-7	-7.024	4.94	1.84
miR-146b-3p	< 1x10-7	-6.89	8.96	3.22
miR-424	< 1x10-7	-6.42	4.93	1.71
miR-221	< 1x10-7	-6.259	13.54	12.05
miR-138	< 1x10-7	-6.243	10.93	3.46
miR-146b-5p	< 1x10-7	-6.118	12.96	9.75
miR-218	< 1x10-7	-5.938	4.34	1.59
miR-222	< 1x10-7	-5.811	13.27	11.76
miR-101	1x10-7	-5.517	3.62	1.97
miR-95	1x10-7	-5.514	4.31	1.87
miR-542-5p	4x10-7	-5.283	6.75	3.23
miR-208b	9x10-7	-5.08	1.84	1.32
miR-324-3p	1x10-6	-5.042	8.52	7.33
miR-345	1x10-6	-5.042	9.94	7.92
let-7i	2x10-6	-4.861	13.38	12.22
miR-548q	1x10-5	-4.513	4.36	2.45
miR-891a	1x10-5	-4.409	2.66	1.44
miR-186	2x10-5	-4.363	2.98	1.75
miR-627	3x10-5	-4.238	2.05	1.36
miR-26a	4x10-5	-4.173	14.27	13.95
miR-1228	4x10-5	4.199	2.5	3.54
miR-1307	3x10-5	4.218	7.42	8.26
miR-425	2x10-5	4.328	10	11.06
miR-1825	1x10-5	4.384	2.35	3.6
miR-1281	1x10-5	4.413	4.11	5.87
miR-885-5p	1x10-5	4.527	2.7	4.62
miR-93	6x10-6	4.66	11.19	12.1
miR-2861	4x10-6	4.743	10.93	12.14
miR-638	3x10-6	4.762	11.34	12.41
miR-1915	1x10-6	4.959	11.07	12.32
miR-1826	2x10-7	5.389	12.66	13.49
miR-210	< 1x10-7	5.674	6.43	9
Node no.3
Probe_set	p-value	t-value	PRAD	Non-PRAD
miR-1	< 1x10-7	-11.446	5.36	1.18
miR-133b	< 1x10-7	-8.674	5.76	1.67
miR-133a	< 1x10-7	-7.25	7.05	1.93
miR-383	< 1x10-7	-6.13	3.53	1.59
miR-4324	< 1x10-7	-6.107	4.49	1.77
miR-1203	4x10-6	-4.722	2.23	1.49
miR-3195	2x10-5	-4.376	8.68	7.13
miR-503	4x10-5	4.198	4.61	6.92
miR-210	2x10-5	4.318	6.82	9.12
miR-10a	< 1x10-7	6.023	6.62	9.17
miR-181a	< 1x10-7	6.226	10.4	11.91
miR-181b	< 1x10-7	6.575	8.92	10.74
Node no.4
Probe_set	p-value	t-value	KIRC	Non-KIRC
miR-204	< 1x10-7	-9.851	8.32	1.79
miR-124	< 1x10-7	-7.58	4.45	1.48
miR-424	< 1x10-7	-6.683	4.97	1.63
miR-139-3p	< 1x10-7	-6.633	6.01	2
miR-126	< 1x10-7	-6.465	13.56	12.03
miR-140-3p	< 1x10-7	-6.3	11.93	10.16
miR-1270	1x10-6	-5.085	6.06	2.07
miR-615-3p	2x10-6	-4.871	6.41	2.95
miR-489	3x10-6	-4.811	9.05	4.58
miR-101	3x10-6	-4.781	3.3	1.89
miR-4254	6x10-6	-4.662	1.83	1.22
miR-542-5p	2x10-5	-4.384	6.11	3.14
miR-3136	3x10-5	-4.252	2.17	1.36
miR-1975	1x10-5	4.471	12.28	13.12
miR-199b-5p	1x10-5	4.543	1.54	3.68
miR-203	9x10-6	4.562	4.69	8.39
miR-1290	5x10-6	4.688	1.29	3.37
miR-1826	8x10-7	5.144	12.72	13.55
miR-425	1x10-7	5.553	9.82	11.2
miR-141	< 1x10-7	5.725	1.99	7.28
miR-183	< 1x10-7	6.111	3.79	7.66
miR-1246	< 1x10-7	6.866	4.3	7.58
miR-182	< 1x10-7	8.079	7.16	10.68
miR-200c	< 1x10-7	9.189	6.5	12.78
miR-375	< 1x10-7	10.908	1.51	8.68
Node no.5
Probe_set	p-value	t-value	SCLC	Non-SCLC
miR-124	< 1x10-7	-9.397	5.22	1.41
miR-216b	< 1x10-7	-8.831	8.54	2.83
miR-873	< 1x10-7	-7.795	2.34	0.91
miR-216a	< 1x10-7	-7.534	8.99	1.67
miR-217	< 1x10-7	-6.588	10.37	1.69
miR-297	< 1x10-7	-6.287	3.03	1.23
miR-486-5p	< 1x10-7	-6.227	12.15	7.03
miR-486-3p	< 1x10-7	-5.751	5.93	1.96
miR-9	< 1x10-7	-5.604	2.36	0.94
miR-93	< 1x10-7	-5.526	13.59	12.09
miR-130b	1x10-7	-5.509	11.56	9.39
miR-301b	1x10-6	-5.043	2.42	1.21
miR-185	2x10-6	-4.866	12.14	10.78
miR-25	6x10-6	-4.667	12.05	10.7
miR-21	5x10-5	4.171	7.62	10.65
miR-548a-5p	3x10-5	4.266	0.63	1.06
miR-337-3p	3x10-5	4.347	0.75	1.26
miR-193b	2x10-5	4.362	7.66	9.7
let-7g	1x10-5	4.415	8.22	10.84
miR-886-5p	1x10-5	4.427	4.53	7.22
miR-199b-5p	1x10-5	4.526	1.39	3.83
miR-455-5p	1x10-5	4.544	1.82	4.54
miR-193a-5p	8x10-6	4.601	6.48	8.28
miR-4298	5x10-6	4.703	7.95	9.34
miR-148a	2x10-6	4.917	4.81	8.37
miR-146a	1x10-6	4.956	7.68	10.13
miR-30c	1x10-6	5.053	8.56	10.86
miR-193a-3p	1x10-6	5.063	2.65	5.46
miR-23b	1x10-6	5.098	12.54	13.42
miR-34a	6x10-7	5.217	6.37	10.05
miR-203	4x10-7	5.278	4.17	8.63
miR-574-3p	1x10-7	5.503	8.13	10.45
miR-30a	< 1x10-7	5.651	6.25	9.76
miR-4317	< 1x10-7	5.727	2.59	4.03
miR-339-5p	< 1x10-7	5.732	6.2	8.01
miR-27b	< 1x10-7	5.863	8.14	11.44
miR-422a	< 1x10-7	6.073	5.1	7.96
miR-224	< 1x10-7	6.117	1.72	5.78
miR-100	< 1x10-7	6.124	7.25	10.44
miR-214	< 1x10-7	6.75	7.49	10.64
miR-143	< 1x10-7	7.067	10.38	12.5
miR-145	< 1x10-7	7.076	10.54	12.83
miR-452	< 1x10-7	7.24	1.61	5.42
miR-27a	< 1x10-7	7.968	7.55	11.91
miR-28-5p	< 1x10-7	8.42	6.13	9.69
miR-152	< 1x10-7	8.473	5.67	9.56
miR-24	< 1x10-7	8.53	12.52	13.67
miR-29a	< 1x10-7	9.103	9.22	11.73
miR-199b-3p	< 1x10-7	9.429	6.53	11.84
miR-199a-3p	< 1x10-7	9.966	7.49	11.78
miR-28-3p	< 1x10-7	10.169	6.86	9.23
miR-455-3p	< 1x10-7	10.585	5.88	10.08
miR-199a-5p	< 1x10-7	10.685	5.79	10.56
miR-23a	< 1x10-7	11.678	11.94	13.71
Node no.6
Probe_set	p-value	t-value	LIHC	Non-LIHC
miR-200a	< 1x10-7	-14.921	4.12	10.12
miR-200b	< 1x10-7	-14.849	5.53	10.9
miR-200c	< 1x10-7	-14.166	6.76	13.32
miR-708	< 1x10-7	-13.007	2.7	8.41
miR-141	< 1x10-7	-12.272	1.17	8.23
miR-429	< 1x10-7	-8.503	1.66	4.98
miR-23a	< 1x10-7	-8.157	12.96	13.77
miR-182	< 1x10-7	-7.762	8.06	10.82
miR-181d	< 1x10-7	-6.968	5.27	7.56
miR-183	< 1x10-7	-6.844	4.22	7.92
miR-31	< 1x10-7	-6.407	4.52	8.99
miR-27a	< 1x10-7	-5.828	10.57	12.01
miR-24	1x10-6	-5.002	13.21	13.7
miR-199b-5p	1x10-6	-4.955	1.78	4.04
miR-199b-3p	2x10-6	-4.887	10.48	11.94
miR-203	3x10-6	-4.853	5.5	8.9
miR-886-3p	3x10-6	-4.799	5.54	7.9
miR-199a-3p	4x10-6	-4.751	10.44	11.88
miR-10a	8x10-6	-4.605	7.55	9.33
miR-492	1x10-5	-4.467	0.94	2.01
miR-886-5p	2x10-5	-4.354	5.25	7.38
miR-7	4x10-5	-4.208	1.38	3.18
miR-1303	1x10-5	4.446	5.61	2.91
miR-616	1x10-5	4.453	2.29	1.39
miR-204	1x10-6	5.101	3.54	1.71
miR-122	5x10-7	5.256	14.61	3.42
miR-1265	5x10-7	5.309	2.16	1.43
miR-216b	4x10-7	5.326	4.39	2.75
miR-631	2x10-7	5.429	1.96	1.23
miR-455-3p	< 1x10-7	5.923	11.99	9.96
miR-466	< 1x10-7	6.736	4.19	1.89
miR-885-5p	< 1x10-7	7.33	9.71	4.29
Node no.7
Probe_set	p-value	t-value	CHOL	Non-CHOL
miR-200c	< 1x10-7	-9.101	10.87	13.84
miR-141	< 1x10-7	-6.434	4.79	9.12
miR-425	2x10-6	-4.937	10.5	11.31
miR-30a	3x10-5	4.26	11.12	9.55
miR-122	< 1x10-7	8.45	10.8	2.75
Node no.8
Probe_set	p-value	t-value	COAD	Non-COAD
miR-125b	< 1x10-7	-11.937	10.91	12.87
let-7c	< 1x10-7	-11.87	12.83	13.75
miR-328	< 1x10-7	-11.724	2.3	4.57
let-7a	< 1x10-7	-11.465	13.15	13.88
miR-1287	< 1x10-7	-10.907	1.76	4.15
miR-125a-3p	< 1x10-7	-10.889	3.54	6.27
let-7e	< 1x10-7	-10.783	10.85	12.55
miR-99a	< 1x10-7	-10.49	7.44	10.82
miR-187	< 1x10-7	-10.367	1.13	4.8
miR-99b	< 1x10-7	-10.333	10.2	11.63
miR-628-3p	< 1x10-7	-10.307	3.09	5.77
miR-149	< 1x10-7	-10.28	3.79	7.04
miR-342-5p	< 1x10-7	-10.245	3.84	7.52
miR-205	< 1x10-7	-10.21	1.44	7.01
miR-30a	< 1x10-7	-9.951	7.84	10.17
miR-1301	< 1x10-7	-9.723	5	7.28
miR-146b-3p	< 1x10-7	-9.505	1.78	3.9
miR-331-3p	< 1x10-7	-9.199	4.89	7.63
miR-34c-3p	< 1x10-7	-8.866	2.02	4.51
miR-197	< 1x10-7	-8.852	5.59	7.47
miR-484	< 1x10-7	-8.488	3.18	5.59
miR-331-5p	< 1x10-7	-8.485	2.73	4.86
miR-363	< 1x10-7	-8.479	2.29	5.41
miR-181b	< 1x10-7	-8.414	9.87	11.1
miR-4329	< 1x10-7	-8.396	1.8	2.95
miR-887	< 1x10-7	-8.395	1.6	2.92
miR-130a	< 1x10-7	-8.221	8.38	9.93
miR-92b	< 1x10-7	-8.217	7.02	8.43
miR-342-3p	< 1x10-7	-8.174	10.1	11.52
miR-1271	< 1x10-7	-8.055	3.65	6.4
miR-361-3p	< 1x10-7	-7.853	2.05	3.74
miR-4269	< 1x10-7	-7.685	2.04	4.05
let-7b	< 1x10-7	-7.68	13.71	14.37
miR-542-5p	< 1x10-7	-7.671	1.97	3.77
miR-3065-5p	< 1x10-7	-7.577	1.77	3.78
miR-330-3p	< 1x10-7	-7.288	4.24	6.14
miR-708	< 1x10-7	-7.218	7.02	9.05
miR-4324	< 1x10-7	-7.112	1.15	2.04
miR-2110	< 1x10-7	-7.11	4.65	6.4
miR-34c-5p	< 1x10-7	-7.073	1.44	3.64
miR-100	< 1x10-7	-7.052	8.96	10.79
miR-193a-5p	< 1x10-7	-6.991	7.2	8.4
miR-193b	< 1x10-7	-6.991	8.44	9.89
miR-139-5p	< 1x10-7	-6.973	3.72	6.12
miR-125a-5p	< 1x10-7	-6.958	10.93	12.24
miR-1270	< 1x10-7	-6.94	1.16	2.59
miR-574-5p	< 1x10-7	-6.923	6	7.42
miR-1180	< 1x10-7	-6.801	5.23	6.85
miR-491-5p	< 1x10-7	-6.758	3.36	5.58
miR-326	< 1x10-7	-6.68	1.56	2.72
miR-4286	< 1x10-7	-6.616	4.12	5.93
miR-107	< 1x10-7	-6.612	12.55	12.99
miR-30d	< 1x10-7	-6.474	9.65	10.65
miR-330-5p	< 1x10-7	-6.455	1.08	1.73
miR-744	< 1x10-7	-6.422	7.62	8.48
miR-4306	< 1x10-7	-6.409	3.79	5.13
miR-615-3p	< 1x10-7	-6.372	1.88	3.46
miR-151-5p	< 1x10-7	-6.364	11.7	12.23
miR-212	< 1x10-7	-6.319	3.35	5.06
let-7d	< 1x10-7	-6.31	12.43	12.98
miR-345	< 1x10-7	-6.157	6.75	8.13
miR-324-3p	< 1x10-7	-6.118	6.63	7.38
miR-489	< 1x10-7	-6.046	3.37	5.36
miR-181a	< 1x10-7	-6.027	11.33	12.14
miR-199b-5p	< 1x10-7	-6.013	2.73	4.75
miR-103	< 1x10-7	-5.957	12.9	13.3
miR-423-5p	< 1x10-7	-5.942	7.38	8.26
miR-181c	< 1x10-7	-5.805	4.89	6.58
miR-98	< 1x10-7	-5.769	4.61	6.07
miR-449b	< 1x10-7	-5.704	1.29	3.05
miR-3065-3p	< 1x10-7	-5.687	1.27	2.58
miR-26a	2x10-7	-5.568	13.72	14.01
miR-504	2x10-7	-5.484	1.43	2.73
miR-184	3x10-7	-5.424	1.2	2.52
miR-769-5p	3x10-7	-5.416	3.21	4.83
miR-454	6x10-7	-5.286	2.77	4.34
miR-146b-5p	7x10-7	-5.249	8.58	10.19
let-7i	1x10-6	-5.155	11.63	12.4
miR-769-3p	1x10-6	-5.111	2.2	3.55
miR-30b	1x10-6	-5.08	9.51	10.51
miR-339-3p	1x10-6	-5.043	6.75	7.66
miR-671-3p	2x10-6	-4.952	1.57	2.47
miR-551b	2x10-6	-4.939	1.34	2.04
miR-449a	2x10-6	-4.927	1.11	2.65
miR-195	2x10-6	-4.924	10.53	11.57
miR-193a-3p	2x10-6	-4.911	4	5.65
miR-485-5p	3x10-6	-4.894	1.69	3.02
miR-423-3p	3x10-6	-4.883	9.07	9.67
miR-30c	3x10-6	-4.863	10.17	10.97
miR-128	3x10-6	-4.863	6.14	7.38
miR-140-5p	4x10-6	-4.823	3.94	5.86
miR-1274b	4x10-6	-4.803	3.17	4.7
miR-654-3p	4x10-6	-4.8	2.15	3.54
miR-875-3p	7x10-6	-4.673	0.94	1.2
miR-218	8x10-6	-4.658	1.01	1.66
miR-505	1x10-5	-4.6	3.43	5.13
miR-183	1x10-5	-4.558	6.65	8.36
miR-323-3p	1x10-5	-4.554	1.13	1.61
miR-152	1x10-5	1x10-5	8.7	9.72
miR-934	1x10-5	-4.545	1.15	1.98
miR-409-5p	1x10-5	-4.484	2.8	4.15
miR-29c	1x10-5	-4.48	4.54	6.46
miR-2116	1x10-5	-4.473	1.16	1.65
miR-486-3p	2x10-5	-4.384	1.42	2.1
miR-3200	2x10-5	-4.379	2.17	3.47
miR-941	3x10-5	-4.309	2.43	3.53
miR-455-5p	3x10-5	-4.305	3.02	4.64
miR-1827	4x10-5	-4.255	1.44	2.06
miR-658	4x10-5	-4.225	2.05	2.66
miR-663b	4x10-5	4.248	5.75	4.28
miR-3198	4x10-5	4.268	2.14	1.63
miR-18a	3x10-5	4.329	10.43	8.81
miR-371-5p	1x10-5	4.459	2.98	2.14
miR-20b	1x10-5	4.515	10.73	9.78
miR-144	1x10-5	4.546	1.06	0.85
miR-19b	1x10-5	4.556	12.07	11.3
miR-422a	1x10-5	4.566	8.93	7.77
miR-1826	9x10-6	4.625	13.85	13.4
miR-1307	5x10-6	4.75	8.8	8.15
miR-640	3x10-6	4.849	1.73	1.28
miR-602	3x10-6	4.928	5.63	4.57
miR-378	2x10-6	4.973	10.75	9.65
miR-622	1x10-6	5.071	3.57	1.94
miR-196b	1x10-6	5.096	6.04	2.68
miR-200b	8x10-7	5.205	11.81	10.79
miR-92a	7x10-7	5.232	12.95	12.43
miR-1908	7x10-7	5.257	11.57	10.68
miR-1228	5x10-7	5.333	4.53	3.36
miR-1246	4x10-7	5.357	9.13	7
miR-498	4x10-7	5.369	4.4	2.89
miR-939	4x10-7	5.397	6.77	5.72
miR-3201	3x10-7	5.463	7.08	4.36
miR-1910	3x10-7	5.464	7.18	6.06
miR-3187	2x10-7	5.537	6.05	4.36
miR-663	2x10-7	5.548	10.68	9.64
miR-762	1x10-7	5.642	12.13	11.17
miR-20a	< 1x10-7	5.721	12.91	11.83
miR-1225-5p	< 1x10-7	5.909	7.35	6.14
miR-3185	< 1x10-7	6.292	11.07	9.63
miR-572	< 1x10-7	6.421	7.35	5.79
miR-940	< 1x10-7	6.427	5.18	3.79
miR-638	< 1x10-7	6.497	13.24	12.24
miR-592	< 1x10-7	6.558	3.18	1.5
miR-1469	< 1x10-7	6.61	12.22	10.99
miR-106a	< 1x10-7	6.616	13.09	12.11
miR-17	< 1x10-7	6.786	13.3	12.3
miR-1207-5p	< 1x10-7	7.015	10.24	9.04
miR-3162	< 1x10-7	7.016	8.3	6.88
miR-2861	< 1x10-7	7.091	13.16	11.95
miR-3188	< 1x10-7	7.126	8.22	6.33
miR-1268	< 1x10-7	7.167	10.13	8.9
miR-1202	< 1x10-7	7.284	7.18	5
miR-1825	< 1x10-7	7.321	5.23	3.3
miR-1281	< 1x10-7	7.449	7.89	5.41
miR-4281	< 1x10-7	7.757	10.92	9.47
miR-1915	< 1x10-7	7.934	13.43	12.11
miR-215	< 1x10-7	8.517	6.15	1.81
miR-4270	< 1x10-7	8.708	11.08	9.57
miR-192	< 1x10-7	8.807	13.46	8.55
miR-194	< 1x10-7	9.455	13.96	9.67
miR-552	< 1x10-7	13.716	5.67	1.36
Node no.9
Probe_set	p-value	t-value	STAD	Non-STAD
miR-205	< 1x10-7	-6.152	1.53	7.8
miR-34c-3p	8x106	-4.741	2.12	4.76
miR-187	4x105	-4.284	1.62	5.19
miR-192	2x105	4.504	13.35	8.28
miR-194	2x106	5.024	13.94	9.42
miR-215	< 1x10-7	5.982	7.81	1.63
miR-552	< 1x10-7	6.02	3.72	1.26
Node no.10
Probe_set	p-value	t-value	PAAD	Non-PAAD
miR-216a	< 1x10-7	-11.223	4.47	1.32
miR-217	< 1x10-7	-10.967	5.43	1.34
miR-129-3p	< 1x10-7	-7.361	2.89	1.37
miR-153	< 1x10-7	-7.306	2.17	1.18
miR-1247	< 1x10-7	-7.065	4.56	1.96
miR-215	< 1x10-7	-7.031	4.01	1.39
miR-194	< 1x10-7	-6.176	12.09	9
miR-192	3x10-7	-5.61	11.36	7.82
miR-124	2x10-6	-5.032	2.15	1.36
miR-7	3x10-6	-4.99	6.15	2.73
miR-143	6x10-6	-4.817	13.23	12.25
miR-4301	1x10-5	-4.681	1.56	1.12
miR-212	1x10-5	-4.645	6.36	4.81
miR-127-5p	1x10-5	-4.542	4.21	2.04
miR-132	1x10-5	-4.531	9.96	8.86
miR-216b	2x10-5	-4.46	3.79	2.64
miR-409-5p	3x10-5	-4.354	6.13	3.82
miR-433	3x10-5	-4.346	5.49	2.72
miR-493	4x10-5	-4.292	5.7	3.13
miR-3148	3x10-5	4.347	1.14	1.7
miR-449c	3x10-5	4.352	1.01	3.09
miR-449b	3x10-5	4.405	1.41	3.68
miR-205	2x10-5	4.503	4.1	8.76
miR-449a	2x10-5	4.512	1.07	3.34
miR-1293	1x10-5	4.545	1.18	1.5
miR-1184	5x10-6	4.87	1.29	2.22
miR-25	8x10-7	5.326	9.88	10.85
miR-93	7x10-7	5.369	11.28	12.21
miR-425	1x10-7	5.796	10.21	11.41
miR-191	< 1x10-7	7.145	12.66	13.42
miR-200c	< 1x10-7	7.857	13.14	13.98
Node no.11
Probe_set	p-value	t-value	LUAD	Non-LUAD
miR-10b	< 1x10-7	-7.585	6.12	9.07
miR-885-5p	< 1x10-7	-6.319	3.33	5.1
miR-675	2x10-7	-5.818	3.24	5.15
miR-425	6x10-7	-5.495	10.87	11.74
miR-615-3p	1x10-6	-5.316	2.55	4.39
miR-663b	1x10-6	-5.247	3.38	4.93
miR-188-5p	1x10-5	-4.763	3.29	4.63
miR-1308	1x10-5	-4.638	10.42	11.98
miR-371-5p	1x10-5	-4.63	1.82	2.5
miR-196b	2x10-5	-4.546	1.51	3.39
miR-149	2x10-5	-4.536	6.37	7.86
miR-1296	2x10-5	-4.489	2.44	3.53
miR-760	2x10-5	-4.476	2.7	3.54
miR-3148	3x10-5	-4.458	1.41	1.9
miR-191	3x10-5	-4.4	13.19	13.55
miR-93	4x10-5	-4.362	11.83	12.43
miR-3198	4x10-5	-4.345	1.45	1.83
miR-28-3p	4x10-5	4.375	9.48	8.92
miR-628-3p	2x10-5	4.496	6.49	5.33
miR-146a	9x10-6	4.77	10.91	9.49
miR-216b	8x10-6	4.801	3.08	2.41
miR-133a	3x10-6	5.053	2.26	1.41
miR-326	3x10-6	5.073	3.57	2.29
Node no.12
Probe_set	p-value	t-value	BRCA	Non-BRCA
miR-130a	< 1x10-7	-8.823	9.04	11.05
miR-34c-5p	6x10-6	-5.15	2.32	5.33
miR-200c	1x10-5	-4.982	13.86	14.3
miR-449a	1x10-5	-4.959	2.15	6.53
miR-502-5p	1x10-5	-4.918	2.08	3.4
miR-335	2x10-5	-4.79	4.58	6.42
miR-221	2x10-5	-4.703	11.35	12.33
miR-509-3p	2x10-5	-4.684	1.59	4.07
miR-509-3-5p	2x10-5	-4.672	1.18	3.1
miR-641	3x10-5	-4.625	1.61	2.58
miR-449b	4x10-5	-4.527	2.59	6.43
miR-181b	5x10-5	4.501	11.39	10.63
miR-214	1x10-5	4.978	11.52	9.68
miR-181a	8x10-6	5.045	12.43	11.59
miR-615-3p	1x10-6	5.688	5.8	3.32
miR-342-5p	6x10-7	5.848	8.17	6.66
miR-193b	< 1x10-7	6.483	11.05	9.4
miR-193a-5p	< 1x10-7	7.185	9.51	7.91
miR-342-3p	< 1x10-7	7.227	12.18	10.79
miR-196a	< 1x10-7	7.236	8.56	2.52
Node no.13
Probe_set	p-value	t-value	UCEC	OV
miR-551a	< 8x10-7	-6.933	1.74	4.24
miR-196b	1x10-5	5.552	5.68	1.43
