# Supplementary material for: MiR-30a and miR-200c differentiate cholangiocarcinomas from gastrointestinal cancer liver metastases
Source: PLoS One. 2021 Apr 14;16(4):e0250083. doi: 10.1371/journal.pone.0250083 (PMC8046207; doi:10.1371/journal.pone.0250083)
Supplement: S3 Table — (XLSX) [file pone.0250083.s005.xlsx]

## Sheet: Sheet1
S3 Table.	The Cancer Genome Atlas (TCGA) data analysis
	TCGA small RNA sequencing data were downloaded from the Genomic Data Commons Data Portal (GDC, http://protal.gdc.cancer.gov)
	submitted COAD TCGA_ID (n=221)			submitted LUAD TCGA_ID (n=245)			submitted BRCA TCGA_ID (n=748)			submitted LUAD UCEC_ID (n=406)			submitted LUAD CHOL_ID (n=36)
1	TCGA-A6-4105-01A-02T-1773-13		1	TCGA-05-4390-01A-02T-1754-13		1	TCGA-3C-AAAU-01A-11R-A41G-13		1	TCGA-4E-A92E-01A-11R-A37P-13		1	TCGA-3X-AAVA-01A-11R-A41D-13
2	TCGA-A6-5656-01A-21H-1838-13		2	TCGA-05-4396-01A-21H-1857-13		2	TCGA-3C-AALI-01A-11R-A41G-13		2	TCGA-5B-A90C-01A-11R-A37P-13		2	TCGA-3X-AAVB-01A-31R-A41D-13
3	TCGA-A6-5657-01A-01T-1652-13		3	TCGA-05-4405-01A-21H-1857-13		3	TCGA-3C-AALJ-01A-31R-A41G-13		3	TCGA-5S-A9Q8-01A-11R-A404-13		3	TCGA-3X-AAVC-01A-21R-A41D-13
4	TCGA-A6-5659-01A-01T-1652-13		4	TCGA-05-4410-01A-21H-1857-13		4	TCGA-3C-AALK-01A-11R-A41G-13		4	TCGA-A5-A0G1-01A-11R-A119-13		4	TCGA-3X-AAVE-01A-11R-A41D-13
5	TCGA-A6-5660-01A-01T-1652-13		5	TCGA-05-4415-01A-22H-1857-13		5	TCGA-4H-AAAK-01A-12R-A41G-13		5	TCGA-A5-A0GB-01A-11R-A041-13		5	TCGA-4G-AAZO-01A-12R-A41D-13
6	TCGA-A6-5661-01A-01T-1652-13		6	TCGA-05-4417-01A-22H-1857-13		6	TCGA-5L-AAT0-01A-12R-A41G-13		6	TCGA-A5-A0GG-01A-11R-A119-13		6	TCGA-4G-AAZT-01A-11R-A41D-13
7	TCGA-A6-5662-01A-01T-1652-13		7	TCGA-05-4424-01A-22H-1857-13		7	TCGA-5L-AAT1-01A-12R-A41G-13		7	TCGA-A5-A0GN-01A-11R-A041-13		7	TCGA-W5-AA2G-01A-11R-A41D-13
8	TCGA-A6-5664-01A-21H-1838-13		8	TCGA-05-4425-01A-01T-1754-13		8	TCGA-5T-A9QA-01A-11R-A41G-13		8	TCGA-A5-A0GQ-01A-11R-A119-13		8	TCGA-W5-AA2H-01A-31R-A41D-13
9	TCGA-A6-5665-01A-01T-1652-13		9	TCGA-05-4427-01A-21H-1857-13		9	TCGA-A1-A0SB-01A-11R-A143-13		9	TCGA-A5-A0GR-01A-11R-A119-13		9	TCGA-W5-AA2I-01A-32R-A41D-13
10	TCGA-A6-5666-01A-01T-1652-13		10	TCGA-05-4433-01A-22H-1857-13		10	TCGA-A1-A0SD-01A-11R-A114-13		10	TCGA-A5-A1OF-01A-11R-A14C-13		10	TCGA-W5-AA2O-01A-11R-A41D-13
11	TCGA-A6-5667-01A-21H-1722-13		11	TCGA-05-5420-01A-01T-1627-13		11	TCGA-A1-A0SF-01A-11R-A143-13		11	TCGA-A5-A1OG-01A-11R-A14C-13		11	TCGA-W5-AA2Q-01A-11R-A41D-13
12	TCGA-A6-6137-01A-11H-1773-13		12	TCGA-05-5423-01A-01T-1627-13		12	TCGA-A1-A0SG-01A-11R-A143-13		12	TCGA-A5-A1OH-01A-21R-A22I-13		12	TCGA-W5-AA2R-01A-11R-A41D-13
13	TCGA-A6-6138-01A-11H-1773-13		13	TCGA-05-5425-01A-02T-1627-13		13	TCGA-A1-A0SI-01A-11R-A143-13		13	TCGA-A5-A1OJ-01A-11R-A14C-13		13	TCGA-W5-AA2T-01A-12R-A41D-13
14	TCGA-A6-6140-01A-11H-1773-13		14	TCGA-05-5428-01A-01T-1627-13		14	TCGA-A1-A0SN-01A-11R-A143-13		14	TCGA-A5-A1OK-01A-11R-A14L-13		14	TCGA-W5-AA2U-01A-11R-A41D-13
15	TCGA-A6-6141-01A-11H-1773-13		15	TCGA-05-5429-01A-01T-1627-13		15	TCGA-A1-A0SQ-01A-21R-A143-13		15	TCGA-A5-A2K2-01A-11R-A18L-13		15	TCGA-W5-AA2W-01A-11R-A41D-13
16	TCGA-A6-6142-01A-11H-1773-13		16	TCGA-05-5715-01A-01T-1627-13		16	TCGA-A2-A04N-01A-11R-A114-13		16	TCGA-A5-A2K3-01A-11R-A17X-13		16	TCGA-W5-AA2X-01A-11R-A41D-13
17	TCGA-A6-6648-01A-11H-1773-13		17	TCGA-35-5375-01A-01T-1627-13		17	TCGA-A2-A04U-01A-11R-A114-13		17	TCGA-A5-A2K4-01A-11R-A18L-13		17	TCGA-W5-AA2Z-01A-11R-A41D-13
18	TCGA-A6-6649-01A-11H-1773-13		18	TCGA-38-4631-01A-01T-1754-13		18	TCGA-A2-A04W-01A-31R-A114-13		18	TCGA-A5-A2K5-01A-11R-A17X-13		18	TCGA-W5-AA30-01A-31R-A41D-13
19	TCGA-A6-6650-01A-11H-1773-13		19	TCGA-38-4632-01A-01T-1754-13		19	TCGA-A2-A0CK-01A-11R-A22I-13		19	TCGA-A5-A2K7-01A-11R-A17X-13		19	TCGA-W5-AA31-01A-11R-A41D-13
20	TCGA-A6-6651-01A-21H-1838-13		20	TCGA-38-6178-01A-11H-1754-13		20	TCGA-A2-A0CL-01A-11R-A114-13		20	TCGA-A5-A3LO-01A-11R-A22I-13		20	TCGA-W5-AA33-01A-11R-A41D-13
21	TCGA-A6-6652-01A-11H-1773-13		21	TCGA-38-7271-01A-11H-2038-13		21	TCGA-A2-A0CO-01A-13R-A22I-13		21	TCGA-A5-A3LP-01A-11R-A22I-13		21	TCGA-W5-AA34-01A-11R-A41D-13
22	TCGA-A6-6653-01A-11H-1773-13		22	TCGA-38-A44F-01A-11H-A24G-13		22	TCGA-A2-A0CR-01A-11R-A22I-13		22	TCGA-A5-A7WJ-01A-12R-A34O-13		22	TCGA-W5-AA36-01A-11R-A41D-13
23	TCGA-A6-6654-01A-21H-1838-13		23	TCGA-44-5643-01A-01T-1627-13		23	TCGA-A2-A0CS-01A-11R-A114-13		23	TCGA-A5-A7WK-01A-11R-A34O-13		23	TCGA-W5-AA38-01A-11R-A41D-13
24	TCGA-A6-6780-01A-11H-1838-13		24	TCGA-44-5644-01A-21H-2038-13		24	TCGA-A2-A0CV-01A-31R-A114-13		24	TCGA-A5-AB3J-01A-11R-A404-13		24	TCGA-W5-AA39-01A-11R-A41D-13
25	TCGA-A6-6781-01A-22H-1927-13		25	TCGA-44-5645-01A-01T-1627-13		25	TCGA-A2-A0CW-01A-21R-A114-13		25	TCGA-AJ-A23M-01A-11R-A156-13		25	TCGA-W6-AA0S-01A-11R-A41D-13
26	TCGA-A6-6782-01A-11H-1838-13		26	TCGA-44-6144-01A-11H-1754-13		26	TCGA-A2-A0D3-01A-11R-A114-13		26	TCGA-AJ-A23N-01A-11R-A22I-13		26	TCGA-WD-A7RX-01A-12R-A41D-13
27	TCGA-AA-3489-01A-21H-1838-13		27	TCGA-44-6145-01A-11H-1754-13		27	TCGA-A2-A0EP-01A-52R-A22V-13		27	TCGA-AJ-A23O-01A-11R-A156-13		27	TCGA-YR-A95A-01A-12R-A41D-13
28	TCGA-AA-3496-01A-21H-1838-13		28	TCGA-44-6146-01A-11H-A279-13		28	TCGA-A2-A0ES-01A-11R-A114-13		28	TCGA-AJ-A2QK-01A-11R-A18L-13		28	TCGA-ZD-A8I3-01A-11R-A41D-13
29	TCGA-AA-3511-01A-21H-1838-13		29	TCGA-44-6147-01A-11H-A279-13		29	TCGA-A2-A0EW-01A-21R-A114-13		29	TCGA-AJ-A2QL-01A-11R-A18L-13		29	TCGA-ZH-A8Y1-01A-11R-A41D-13
30	TCGA-AA-3655-01A-02T-1722-13		30	TCGA-44-6148-01A-11H-1754-13		30	TCGA-A2-A0T3-01A-21R-A114-13		30	TCGA-AJ-A2QM-01A-11R-A18L-13		30	TCGA-ZH-A8Y2-01A-11R-A41D-13
31	TCGA-AA-3660-01A-01T-1722-13		31	TCGA-44-6774-01A-21H-1857-13		31	TCGA-A2-A1FV-01A-11R-A13P-13		31	TCGA-AJ-A2QN-01A-11R-A18L-13		31	TCGA-ZH-A8Y4-01A-11R-A41D-13
32	TCGA-AA-3662-01A-01T-1722-13		32	TCGA-44-6775-01A-11H-A279-13		32	TCGA-A2-A1FW-01A-11R-A13P-13		32	TCGA-AJ-A2QO-01A-11R-A18L-13		32	TCGA-ZH-A8Y5-01A-11R-A41D-13
33	TCGA-AA-3663-01A-01T-1722-13		33	TCGA-44-6776-01A-11H-1857-13		33	TCGA-A2-A1FX-01A-11R-A13P-13		33	TCGA-AJ-A3BD-01A-11R-A19V-13		33	TCGA-ZH-A8Y6-01A-11R-A41D-13
34	TCGA-AA-3697-01A-01T-1722-13		34	TCGA-44-6777-01A-11H-1857-13		34	TCGA-A2-A1FZ-01A-51R-A14C-13		34	TCGA-AJ-A3BF-01A-11R-A214-13		34	TCGA-ZH-A8Y8-01A-51R-A41D-13
35	TCGA-AA-3712-01A-21H-1722-13		35	TCGA-44-6778-01A-11H-1857-13		35	TCGA-A2-A1G0-01A-11R-A13P-13		35	TCGA-AJ-A3BG-01A-11R-A19V-13		35	TCGA-ZU-A8S4-01A-11R-A41D-13
36	TCGA-AA-3713-01A-21H-1722-13		36	TCGA-44-6779-01A-11H-1857-13		36	TCGA-A2-A1G1-01A-21R-A13P-13		36	TCGA-AJ-A3BH-01A-11R-A19V-13		36	TCGA-A6-2675-01A-02T-1722-13
37	TCGA-AD-5900-01A-11H-1652-13		37	TCGA-44-7659-01A-11H-2065-13		37	TCGA-A2-A1G4-01A-11R-A13P-13		37	TCGA-AJ-A3BI-01A-11R-A214-13
38	TCGA-AD-6548-01A-11H-1838-13		38	TCGA-44-7660-01A-11H-2065-13		38	TCGA-A2-A1G6-01A-11R-A13P-13		38	TCGA-AJ-A3BK-01A-11R-A19V-13
39	TCGA-AD-6888-01A-11H-1927-13		39	TCGA-44-7661-01A-11H-2065-13		39	TCGA-A2-A259-01A-11R-A16E-13		39	TCGA-AJ-A3EJ-01A-11R-A19V-13
40	TCGA-AD-6889-01A-11H-1927-13		40	TCGA-44-7662-01A-11H-2065-13		40	TCGA-A2-A25A-01A-12R-A16E-13		40	TCGA-AJ-A3EK-01A-11R-A19V-13
41	TCGA-AD-6890-01A-11H-1927-13		41	TCGA-44-7667-01A-31H-2065-13		41	TCGA-A2-A25B-01A-11R-A168-13		41	TCGA-AJ-A3EL-01A-11R-A214-13
42	TCGA-AD-6895-01A-11H-1927-13		42	TCGA-44-7669-01A-21H-2065-13		42	TCGA-A2-A25C-01A-11R-A168-13		42	TCGA-AJ-A3EM-01A-11R-A214-13
43	TCGA-AD-6899-01A-11H-1927-13		43	TCGA-44-7670-01A-11H-2065-13		43	TCGA-A2-A25D-01A-12R-A16E-13		43	TCGA-AJ-A3I9-01A-11R-A22I-13
44	TCGA-AD-6901-01A-11H-1927-13		44	TCGA-44-7671-01A-11H-2065-13		44	TCGA-A2-A25E-01A-11R-A168-13		44	TCGA-AJ-A3IA-01A-11R-A214-13
45	TCGA-AD-6963-01A-11H-1927-13		45	TCGA-44-7672-01A-11H-2065-13		45	TCGA-A2-A25F-01A-11R-A168-13		45	TCGA-AJ-A3NC-01A-11R-A22I-13
46	TCGA-AD-6964-01A-11H-1927-13		46	TCGA-44-8117-01A-11H-2240-13		46	TCGA-A2-A3KC-01A-11R-A214-13		46	TCGA-AJ-A3NE-01A-11R-A22I-13
47	TCGA-AD-6965-01A-11H-1927-13		47	TCGA-44-8119-01A-11H-2240-13		47	TCGA-A2-A3KD-01A-12R-A214-13		47	TCGA-AJ-A3NF-01A-11R-A22I-13
48	TCGA-AF-2687-01A-02T-1735-13		48	TCGA-44-8120-01A-11H-2240-13		48	TCGA-A2-A3XS-01A-11R-A22V-13		48	TCGA-AJ-A3NG-01A-11R-A22I-13
49	TCGA-AF-2690-01A-02T-1735-13		49	TCGA-44-A479-01A-31H-A24G-13		49	TCGA-A2-A3XT-01A-11R-A22V-13		49	TCGA-AJ-A3NH-01A-11R-A22I-13
50	TCGA-AF-2693-01A-02T-1735-13		50	TCGA-44-A47A-01A-21H-A24G-13		50	TCGA-A2-A3XU-01A-12R-A22V-13		50	TCGA-AJ-A3OJ-01A-11R-A22I-13
51	TCGA-AF-3911-01A-01T-1735-13		51	TCGA-44-A47B-01A-11H-A24G-13		51	TCGA-A2-A3XV-01A-21R-A23A-13		51	TCGA-AJ-A3OK-01A-12R-A22I-13
52	TCGA-AF-4110-01A-02T-1735-13		52	TCGA-44-A47F-01A-11H-A24G-13		52	TCGA-A2-A3XW-01A-11R-A23A-13		52	TCGA-AJ-A3OL-01A-11R-A22I-13
53	TCGA-AF-5654-01A-01T-1659-13		53	TCGA-44-A47G-01A-21H-A24G-13		53	TCGA-A2-A3XX-01A-21R-A23A-13		53	TCGA-AJ-A3QS-01A-11R-A22I-13
54	TCGA-AF-6136-01A-11H-1829-13		54	TCGA-44-A4SS-01A-11H-A24S-13		54	TCGA-A2-A3XY-01A-11R-A23A-13		54	TCGA-AJ-A3TW-01A-11R-A22I-13
55	TCGA-AF-6655-01A-11H-1829-13		55	TCGA-44-A4SU-01A-11H-A24S-13		55	TCGA-A2-A3XZ-01A-42R-A23A-13		55	TCGA-AJ-A5DV-01A-11R-A27R-13
56	TCGA-AF-6672-01A-11H-1829-13		56	TCGA-49-4487-01A-21H-1857-13		56	TCGA-A2-A3Y0-01A-11R-A23A-13		56	TCGA-AJ-A5DW-01A-11R-A27R-13
57	TCGA-AG-3591-01A-01T-1735-13		57	TCGA-49-4488-01A-01T-1754-13		57	TCGA-A2-A4RW-01A-21R-A25Z-13		57	TCGA-AJ-A6NU-01A-11R-A34O-13
58	TCGA-AG-3592-01A-02T-1735-13		58	TCGA-49-4490-01A-21H-1857-13		58	TCGA-A2-A4RX-01A-11R-A25Z-13		58	TCGA-AJ-A8CT-01A-11R-A37P-13
59	TCGA-AG-3725-01A-11H-1735-13		59	TCGA-49-4512-01A-21H-1857-13		59	TCGA-A2-A4RY-01A-31R-A25Z-13		59	TCGA-AJ-A8CV-01A-11R-A37P-13
60	TCGA-AG-3731-01A-11H-1735-13		60	TCGA-49-4514-01A-21H-1857-13		60	TCGA-A2-A4S0-01A-21R-A25Z-13		60	TCGA-AJ-A8CW-01A-11R-A37P-13
61	TCGA-AG-3732-01A-11H-1659-13		61	TCGA-49-6742-01A-11H-1857-13		61	TCGA-A2-A4S1-01A-21R-A25Z-13		61	TCGA-AP-A059-01A-21R-A119-13
62	TCGA-AG-3742-01A-11H-1659-13		62	TCGA-49-6743-01A-11H-1857-13		62	TCGA-A2-A4S2-01A-12R-A25Z-13		62	TCGA-AP-A05O-01A-12R-A119-13
63	TCGA-AG-4021-01A-01T-1735-13		63	TCGA-49-6744-01A-11H-1857-13		63	TCGA-A2-A4S3-01A-21R-A25Z-13		63	TCGA-AP-A0LF-01A-11R-A119-13
64	TCGA-AG-4022-01A-01T-1735-13		64	TCGA-49-6745-01A-11H-1857-13		64	TCGA-A7-A0DA-01A-31R-A114-13		64	TCGA-AP-A0LM-01A-11R-A119-13
65	TCGA-AH-6544-01A-11H-1829-13		65	TCGA-49-6761-01A-31H-1948-13		65	TCGA-A7-A0DB-01A-11R-A27D-13		65	TCGA-AP-A0LO-01A-11R-A041-13
66	TCGA-AH-6547-01A-11H-1829-13		66	TCGA-49-6767-01A-11H-1857-13		66	TCGA-A7-A13D-01A-13R-A27D-13		66	TCGA-AP-A0LS-01A-11R-A14C-13
67	TCGA-AH-6549-01A-11H-1829-13		67	TCGA-49-AAQV-01A-11H-A39B-13		67	TCGA-A7-A13E-01A-11R-A27D-13		67	TCGA-AP-A1DH-01A-31R-A136-13
68	TCGA-AH-6643-01A-11H-1829-13		68	TCGA-49-AAR0-01A-21H-A39B-13		68	TCGA-A7-A13F-01A-11R-A12O-13		68	TCGA-AP-A1DK-01A-11R-A136-13
69	TCGA-AH-6644-01A-21H-1829-13		69	TCGA-49-AAR2-01A-11H-A39B-13		69	TCGA-A7-A13G-01A-11R-A13P-13		69	TCGA-AP-A1DM-01A-21R-A136-13
70	TCGA-AM-5820-01A-01T-1652-13		70	TCGA-49-AAR3-01A-11H-A41D-13		70	TCGA-A7-A13H-01A-11R-A22I-13		70	TCGA-AP-A1DO-01A-11R-A136-13
71	TCGA-AM-5821-01A-01T-1652-13		71	TCGA-49-AAR4-01A-12H-A41D-13		71	TCGA-A7-A26E-01A-11R-A27D-13		71	TCGA-AP-A1DP-01A-11R-A136-13
72	TCGA-AU-3779-01A-01T-1722-13		72	TCGA-49-AAR9-01A-21H-A41D-13		72	TCGA-A7-A26F-01A-21R-A168-13		72	TCGA-AP-A1DQ-01A-11R-A136-13
73	TCGA-AU-6004-01A-11H-1722-13		73	TCGA-49-AARE-01A-11H-A41D-13		73	TCGA-A7-A26G-01A-21R-A168-13		73	TCGA-AP-A1DR-01A-11R-A136-13
74	TCGA-AY-5543-01A-01T-1652-13		74	TCGA-49-AARN-01A-21H-A41D-13		74	TCGA-A7-A26H-01A-11R-A168-13		74	TCGA-AP-A1DV-01A-21R-A136-13
75	TCGA-AY-6196-01A-11H-1722-13		75	TCGA-49-AARO-01A-12H-A41D-13		75	TCGA-A7-A26I-01A-11R-A168-13		75	TCGA-AP-A1E0-01A-11R-A136-13
76	TCGA-AY-6197-01A-11H-1722-13		76	TCGA-49-AARQ-01A-11H-A41D-13		76	TCGA-A7-A26J-01A-11R-A27D-13		76	TCGA-AP-A1E1-01A-11R-A136-13
77	TCGA-AY-6386-01A-21H-1722-13		77	TCGA-49-AARR-01A-11H-A41D-13		77	TCGA-A7-A2KD-01A-31R-A21U-13		77	TCGA-AP-A1E3-01A-11R-A136-13
78	TCGA-AZ-4323-01A-21H-1838-13		78	TCGA-4B-A93V-01A-11H-A39B-13		78	TCGA-A7-A3IY-01A-21R-A21U-13		78	TCGA-AP-A1E4-01A-12R-A136-13
79	TCGA-AZ-4616-01A-21H-1838-13		79	TCGA-50-5044-01A-21H-1857-13		79	TCGA-A7-A3IZ-01A-11R-A214-13		79	TCGA-AP-A3K1-01A-11R-A214-13
80	TCGA-AZ-5403-01A-01T-1652-13		80	TCGA-50-5045-01A-01T-1627-13		80	TCGA-A7-A3J0-01A-11R-A214-13		80	TCGA-AP-A5FX-01A-11R-A27R-13
81	TCGA-AZ-5407-01A-01T-1722-13		81	TCGA-50-5049-01A-01T-1627-13		81	TCGA-A7-A3J1-01A-11R-A214-13		81	TCGA-AW-A1PO-01A-12R-A156-13
82	TCGA-AZ-6598-01A-11H-1773-13		82	TCGA-50-5051-01A-21H-1857-13		82	TCGA-A7-A3RF-01A-11R-A22I-13		82	TCGA-AX-A064-01A-11R-A00W-13
83	TCGA-AZ-6599-01A-11H-1773-13		83	TCGA-50-5055-01A-01T-1627-13		83	TCGA-A7-A425-01A-11R-A24J-13		83	TCGA-AX-A06D-01A-11R-A119-13
84	TCGA-AZ-6600-01A-11H-1773-13		84	TCGA-50-5066-01A-01T-1627-13		84	TCGA-A7-A426-01A-22R-A24J-13		84	TCGA-AX-A06H-01A-11R-A119-13
85	TCGA-AZ-6601-01A-11H-1773-13		85	TCGA-50-5068-01A-01T-1627-13		85	TCGA-A7-A4SA-01A-11R-A25Z-13		85	TCGA-AX-A06L-01A-11R-A119-13
86	TCGA-AZ-6603-01A-11H-1838-13		86	TCGA-50-5072-01A-21H-1857-13		86	TCGA-A7-A4SB-01A-21R-A25Z-13		86	TCGA-AX-A0IZ-01A-11R-A119-13
87	TCGA-AZ-6605-01A-11H-1838-13		87	TCGA-50-5930-01A-11H-1754-13		87	TCGA-A7-A4SC-01A-12R-A25Z-13		87	TCGA-AX-A1C4-01A-11R-A136-13
88	TCGA-AZ-6606-01A-11H-1838-13		88	TCGA-50-5931-01A-11H-1754-13		88	TCGA-A7-A4SD-01A-11R-A25Z-13		88	TCGA-AX-A1C5-01A-11R-A136-13
89	TCGA-AZ-6607-01A-11H-1838-13		89	TCGA-50-5932-01A-11H-1754-13		89	TCGA-A7-A4SE-01A-11R-A25Z-13		89	TCGA-AX-A1C7-01A-11R-A136-13
90	TCGA-AZ-6608-01A-11H-1838-13		90	TCGA-50-5933-01A-11H-1754-13		90	TCGA-A7-A4SF-01A-11R-A25Z-13		90	TCGA-AX-A1C8-01A-11R-A136-13
91	TCGA-BM-6198-01A-11H-1735-13		91	TCGA-50-5935-01A-11H-1754-13		91	TCGA-A7-A56D-01A-11R-A27U-13		91	TCGA-AX-A1C9-01A-11R-A136-13
92	TCGA-CA-5254-01A-21H-1838-13		92	TCGA-50-5936-01A-11H-1627-13		92	TCGA-A7-A5ZV-01A-11R-A28I-13		92	TCGA-AX-A1CA-01A-12R-A136-13
93	TCGA-CA-5255-01A-11H-1838-13		93	TCGA-50-5939-01A-11H-1627-13		93	TCGA-A7-A5ZW-01A-12R-A29V-13		93	TCGA-AX-A1CC-01A-11R-A136-13
94	TCGA-CA-5796-01A-01T-1652-13		94	TCGA-50-5941-01A-11H-1754-13		94	TCGA-A7-A5ZX-01A-12R-A29V-13		94	TCGA-AX-A1CE-01A-11R-A136-13
95	TCGA-CA-5797-01A-01T-1652-13		95	TCGA-50-5942-01A-21H-1754-13		95	TCGA-A7-A6VV-01A-22R-A33A-13		95	TCGA-AX-A1CF-01A-11R-A136-13
96	TCGA-CA-6715-01A-21H-1838-13		96	TCGA-50-5944-01A-11H-1754-13		96	TCGA-A7-A6VW-01A-21R-A33A-13		96	TCGA-AX-A1CI-01A-11R-A136-13
97	TCGA-CA-6716-01A-11H-1838-13		97	TCGA-50-5946-01A-11H-1754-13		97	TCGA-A7-A6VX-01A-12R-A33A-13		97	TCGA-AX-A1CJ-01A-11R-A136-13
98	TCGA-CA-6717-01A-11H-1838-13		98	TCGA-50-6590-01A-12H-1857-13		98	TCGA-A7-A6VY-01A-12R-A33A-13		98	TCGA-AX-A1CK-01A-11R-A136-13
99	TCGA-CA-6718-01A-11H-1838-13		99	TCGA-50-6591-01A-11H-1754-13		99	TCGA-AC-A23C-01A-12R-A168-13		99	TCGA-AX-A1CN-01A-11R-A136-13
100	TCGA-CA-6719-01A-11H-1838-13		100	TCGA-50-6592-01A-11H-1754-13		100	TCGA-AC-A23E-01A-11R-A156-13		100	TCGA-AX-A1CP-01A-11R-A136-13
101	TCGA-CI-6620-01A-11H-1829-13		101	TCGA-50-6593-01A-11H-1754-13		101	TCGA-AC-A23G-01A-11R-A214-13		101	TCGA-AX-A1CR-01A-12R-A136-13
102	TCGA-CI-6621-01A-11H-1829-13		102	TCGA-50-6594-01A-11H-1754-13		102	TCGA-AC-A23H-01A-11R-A156-13		102	TCGA-AX-A2H2-01A-11R-A17X-13
103	TCGA-CI-6622-01A-11H-1829-13		103	TCGA-50-6595-01A-12H-1857-13		103	TCGA-AC-A2B8-01A-11R-A17A-13		103	TCGA-AX-A2H4-01A-21R-A18L-13
104	TCGA-CK-4950-01A-01T-1722-13		104	TCGA-50-6597-01A-11H-1857-13		104	TCGA-AC-A2BK-01A-11R-A21U-13		104	TCGA-AX-A2H5-01A-11R-A17A-13
105	TCGA-CK-4952-01A-01T-1722-13		105	TCGA-50-6673-01A-11H-1948-13		105	TCGA-AC-A2BM-01A-11R-A21U-13		105	TCGA-AX-A2H7-01A-12R-A18L-13
106	TCGA-CK-5912-01A-11H-1652-13		106	TCGA-50-7109-01A-11H-2038-13		106	TCGA-AC-A2FB-01A-11R-A17A-13		106	TCGA-AX-A2H8-01A-11R-A17A-13
107	TCGA-CK-5913-01A-11H-1652-13		107	TCGA-50-8457-01A-11H-2325-13		107	TCGA-AC-A2FE-01A-11R-A19V-13		107	TCGA-AX-A2HA-01A-12R-A18L-13
108	TCGA-CK-5914-01A-11H-1652-13		108	TCGA-50-8459-01A-11H-2325-13		108	TCGA-AC-A2FF-01A-11R-A17A-13		108	TCGA-AX-A2HC-01A-11R-A17A-13
109	TCGA-CK-5915-01A-11H-1652-13		109	TCGA-50-8460-01A-11H-2325-13		109	TCGA-AC-A2FG-01A-11R-A17A-13		109	TCGA-AX-A2HD-01A-21R-A17A-13
110	TCGA-CK-5916-01A-11H-1652-13		110	TCGA-53-7624-01A-11H-2065-13		110	TCGA-AC-A2FK-01A-12R-A17X-13		110	TCGA-AX-A2HF-01A-11R-A17A-13
111	TCGA-CK-6746-01A-11H-1838-13		111	TCGA-53-7626-01A-12H-2065-13		111	TCGA-AC-A2FM-01A-11R-A19V-13		111	TCGA-AX-A2HG-01A-11R-A17A-13
112	TCGA-CK-6747-01A-11H-1838-13		112	TCGA-53-7813-01A-11H-2169-13		112	TCGA-AC-A2FO-01A-11R-A17X-13		112	TCGA-AX-A2HH-01A-11R-A17A-13
113	TCGA-CK-6748-01A-11H-1838-13		113	TCGA-53-A4EZ-01A-12H-A24S-13		113	TCGA-AC-A2QH-01A-11R-A18L-13		113	TCGA-AX-A2HJ-01A-11R-A17A-13
114	TCGA-CK-6751-01A-11H-1838-13		114	TCGA-55-5899-01A-11H-1627-13		114	TCGA-AC-A2QI-01A-12R-A19V-13		114	TCGA-AX-A2HK-01A-11R-A17A-13
115	TCGA-CL-4957-01A-01T-1735-13		115	TCGA-55-6543-01A-11H-1754-13		115	TCGA-AC-A2QJ-01A-12R-A19V-13		115	TCGA-AX-A2IN-01A-12R-A17X-13
116	TCGA-CL-5917-01A-11H-1659-13		116	TCGA-55-6642-01A-11H-1857-13		116	TCGA-AC-A3BB-01A-21R-A19V-13		116	TCGA-AX-A2IO-01A-11R-A17X-13
117	TCGA-CL-5918-01A-11H-1659-13		117	TCGA-55-6712-01A-11H-1857-13		117	TCGA-AC-A3EH-01A-22R-A22I-13		117	TCGA-AX-A3FS-01A-11R-A22I-13
118	TCGA-CM-4743-01A-01T-1722-13		118	TCGA-55-6968-01A-11H-1948-13		118	TCGA-AC-A3HN-01A-11R-A214-13		118	TCGA-AX-A3FT-01A-11R-A22I-13
119	TCGA-CM-4751-01A-02H-1838-13		119	TCGA-55-6969-01A-11H-1948-13		119	TCGA-AC-A3OD-01A-11R-A21U-13		119	TCGA-AX-A3FV-01A-11R-A22I-13
120	TCGA-CM-5344-01A-21H-1722-13		120	TCGA-55-6970-01A-11H-1948-13		120	TCGA-AC-A3QP-01A-11R-A22V-13		120	TCGA-AX-A3FW-01A-11R-A22I-13
121	TCGA-CM-5348-01A-21H-1722-13		121	TCGA-55-6971-01A-11H-1948-13		121	TCGA-AC-A3QQ-01A-11R-A22I-13		121	TCGA-AX-A3FX-01A-11R-A22I-13
122	TCGA-CM-5349-01A-21H-1722-13		122	TCGA-55-6972-01A-11H-1948-13		122	TCGA-AC-A3TM-01A-11R-A22I-13		122	TCGA-AX-A3FZ-01A-11R-A22I-13
123	TCGA-CM-5860-01A-01T-1652-13		123	TCGA-55-6978-01A-11H-1948-13		123	TCGA-AC-A3TN-01A-11R-A22I-13		123	TCGA-AX-A3G1-01A-11R-A22I-13
124	TCGA-CM-5861-01A-01T-1652-13		124	TCGA-55-6979-01A-11H-1948-13		124	TCGA-AC-A3W5-01A-11R-A22I-13		124	TCGA-AX-A3G3-01A-11R-A214-13
125	TCGA-CM-5862-01A-01T-1652-13		125	TCGA-55-6980-01A-11H-1948-13		125	TCGA-AC-A3W6-01A-12R-A22I-13		125	TCGA-AX-A3G4-01A-11R-A214-13
126	TCGA-CM-5863-01A-21H-1838-13		126	TCGA-55-6981-01A-11H-1948-13		126	TCGA-AC-A3W7-01A-11R-A22I-13		126	TCGA-AX-A3G6-01A-11R-A214-13
127	TCGA-CM-5864-01A-01T-1652-13		127	TCGA-55-6982-01A-11H-1948-13		127	TCGA-AC-A3YI-01A-21R-A23A-13		127	TCGA-AX-A3G7-01A-12R-A214-13
128	TCGA-CM-5868-01A-01T-1652-13		128	TCGA-55-6983-01A-11H-1948-13		128	TCGA-AC-A3YJ-01A-11R-A22V-13		128	TCGA-AX-A3G8-01A-11R-A22I-13
129	TCGA-CM-6161-01A-11H-1652-13		129	TCGA-55-6984-01A-11H-1948-13		129	TCGA-AC-A4ZE-01A-11R-A41G-13		129	TCGA-AX-A3G9-01A-11R-A22I-13
130	TCGA-CM-6162-01A-11H-1652-13		130	TCGA-55-6985-01A-11H-1948-13		130	TCGA-AC-A5EH-01A-11R-A28I-13		130	TCGA-AX-A3GB-01A-11R-A22I-13
131	TCGA-CM-6163-01A-11H-1652-13		131	TCGA-55-6986-01A-11H-1948-13		131	TCGA-AC-A5EI-01A-11R-A27U-13		131	TCGA-AX-A3GI-01A-11R-A214-13
132	TCGA-CM-6164-01A-11H-1652-13		132	TCGA-55-6987-01A-11H-1948-13		132	TCGA-AC-A5XS-01A-11R-A29V-13		132	TCGA-B5-A0JR-01A-13R-A041-13
133	TCGA-CM-6165-01A-11H-1652-13		133	TCGA-55-7227-01A-11H-2038-13		133	TCGA-AC-A5XU-01A-11R-A28I-13		133	TCGA-B5-A0JT-01A-21R-A119-13
134	TCGA-CM-6166-01A-11H-1652-13		134	TCGA-55-7281-01A-11H-2038-13		134	TCGA-AC-A62V-01A-11R-A31S-13		134	TCGA-B5-A0JX-01A-21R-A14L-13
135	TCGA-CM-6167-01A-11H-1652-13		135	TCGA-55-7283-01A-11H-2038-13		135	TCGA-AC-A62X-01A-11R-A29V-13		135	TCGA-B5-A0K8-01A-11R-A14L-13
136	TCGA-CM-6168-01A-11H-1652-13		136	TCGA-55-7570-01A-11H-2038-13		136	TCGA-AC-A62Y-01A-11R-A29V-13		136	TCGA-B5-A11G-01A-13R-A119-13
137	TCGA-CM-6169-01A-11H-1652-13		137	TCGA-55-7573-01A-11H-2038-13		137	TCGA-AC-A6IV-01A-12R-A33A-13		137	TCGA-B5-A11H-01A-11R-A119-13
138	TCGA-CM-6170-01A-11H-1652-13		138	TCGA-55-7574-01A-11H-2038-13		138	TCGA-AC-A6IW-01A-12R-A33A-13		138	TCGA-B5-A11J-01A-11R-A119-13
139	TCGA-CM-6171-01A-11H-1652-13		139	TCGA-55-7576-01A-11H-2065-13		139	TCGA-AC-A6IX-01A-12R-A32K-13		139	TCGA-B5-A11M-01A-11R-A119-13
140	TCGA-CM-6172-01A-11H-1652-13		140	TCGA-55-7724-01A-11H-2169-13		140	TCGA-AC-A6NO-01A-12R-A33A-13		140	TCGA-B5-A11N-01A-11R-A119-13
141	TCGA-CM-6674-01A-11H-1838-13		141	TCGA-55-7725-01A-11H-2169-13		141	TCGA-AC-A7VB-01A-11R-A358-13		141	TCGA-B5-A11O-01A-11R-A119-13
142	TCGA-CM-6675-01A-11H-1838-13		142	TCGA-55-7726-01A-11H-2169-13		142	TCGA-AC-A7VC-01A-11R-A358-13		142	TCGA-B5-A11Q-01A-11R-A119-13
143	TCGA-CM-6676-01A-11H-1838-13		143	TCGA-55-7727-01A-11H-2169-13		143	TCGA-AC-A8OP-01A-11R-A36A-13		143	TCGA-B5-A11R-01A-11R-A119-13
144	TCGA-CM-6677-01A-11H-1838-13		144	TCGA-55-7728-01A-11H-2186-13		144	TCGA-AC-A8OQ-01A-11R-A41G-13		144	TCGA-B5-A11S-01A-11R-A119-13
145	TCGA-CM-6678-01A-11H-1838-13		145	TCGA-55-7815-01A-11H-2169-13		145	TCGA-AC-A8OR-01A-21R-A41G-13		145	TCGA-B5-A11U-01A-11R-A119-13
146	TCGA-CM-6679-01A-11H-1838-13		146	TCGA-55-7816-01A-11H-2169-13		146	TCGA-AC-A8OS-01A-12R-A41G-13		146	TCGA-B5-A11W-01A-12R-A119-13
147	TCGA-CM-6680-01A-11H-1838-13		147	TCGA-55-7903-01A-11H-2169-13		147	TCGA-AN-A0AT-01A-11R-A035-13		147	TCGA-B5-A11Z-01A-11R-A10I-13
148	TCGA-D5-5537-01A-21H-1927-13		148	TCGA-55-7907-01A-11H-2169-13		148	TCGA-AO-A03V-01A-11R-A114-13		148	TCGA-B5-A121-01A-31R-A119-13
149	TCGA-D5-5538-01A-01T-1652-13		149	TCGA-55-7910-01A-11H-2169-13		149	TCGA-AO-A12A-01A-21R-A114-13		149	TCGA-B5-A1MR-01A-31R-A14C-13
150	TCGA-D5-5539-01A-01T-1652-13		150	TCGA-55-7911-01A-11H-2169-13		150	TCGA-AO-A12B-01A-11R-A10I-13		150	TCGA-B5-A1MU-01A-11R-A13R-13
151	TCGA-D5-5540-01A-01T-1652-13		151	TCGA-55-7914-01A-11H-2169-13		151	TCGA-AO-A12D-01A-11R-A114-13		151	TCGA-B5-A1MV-01A-31R-A14C-13
152	TCGA-D5-5541-01A-01T-1652-13		152	TCGA-55-7994-01A-11H-2186-13		152	TCGA-AO-A12F-01A-11R-A114-13		152	TCGA-B5-A1MW-01A-11R-A17A-13
153	TCGA-D5-6529-01A-11H-1773-13		153	TCGA-55-7995-01A-11H-2186-13		153	TCGA-AO-A12H-01A-11R-A114-13		153	TCGA-B5-A1MX-01A-11R-A143-13
154	TCGA-D5-6530-01A-11H-1722-13		154	TCGA-55-8085-01A-11H-2240-13		154	TCGA-AO-A1KO-01A-31R-A13P-13		154	TCGA-B5-A1MY-01A-11R-A143-13
155	TCGA-D5-6531-01A-11H-1722-13		155	TCGA-55-8087-01A-11H-2240-13		155	TCGA-AO-A1KP-01A-11R-A13P-13		155	TCGA-B5-A1MZ-01A-11R-A143-13
156	TCGA-D5-6532-01A-11H-1722-13		156	TCGA-55-8089-01A-11H-2240-13		156	TCGA-AO-A1KQ-01A-11R-A13P-13		156	TCGA-B5-A1N2-01A-21R-A143-13
157	TCGA-D5-6533-01A-11H-1722-13		157	TCGA-55-8090-01A-11H-2240-13		157	TCGA-AO-A1KR-01A-12R-A143-13		157	TCGA-B5-A3F9-01A-21R-A22I-13
158	TCGA-D5-6534-01A-21H-1927-13		158	TCGA-55-8091-01A-11H-2240-13		158	TCGA-AO-A1KS-01A-11R-A13P-13		158	TCGA-B5-A3FA-01A-11R-A19V-13
159	TCGA-D5-6535-01A-11H-1722-13		159	TCGA-55-8092-01A-11H-2240-13		159	TCGA-AO-A1KT-01A-11R-A13P-13		159	TCGA-B5-A3FB-01A-11R-A19V-13
160	TCGA-D5-6536-01A-11H-1722-13		160	TCGA-55-8094-01A-11H-2240-13		160	TCGA-AQ-A0Y5-01A-11R-A14L-13		160	TCGA-B5-A3FC-01A-11R-A22I-13
161	TCGA-D5-6537-01A-11H-1722-13		161	TCGA-55-8096-01A-11H-2240-13		161	TCGA-AQ-A1H2-01A-11R-A13P-13		161	TCGA-B5-A3FD-01A-11R-A19V-13
162	TCGA-D5-6538-01A-11H-1722-13		162	TCGA-55-8097-01A-11H-2240-13		162	TCGA-AQ-A1H3-01A-31R-A13P-13		162	TCGA-B5-A3FH-01A-11R-A19V-13
163	TCGA-D5-6539-01A-11H-1722-13		163	TCGA-55-8203-01A-11H-2240-13		163	TCGA-AQ-A54N-01A-11R-A25Z-13		163	TCGA-B5-A3S1-01A-11R-A22I-13
164	TCGA-D5-6540-01A-11H-1722-13		164	TCGA-55-8204-01A-11H-2240-13		164	TCGA-AQ-A54O-01A-11R-A25Z-13		164	TCGA-B5-A5OC-01A-21R-A27R-13
165	TCGA-D5-6541-01A-11H-1722-13		165	TCGA-55-8205-01A-11H-2240-13		165	TCGA-AQ-A7U7-01A-22R-A358-13		165	TCGA-B5-A5OD-01A-11R-A31S-13
166	TCGA-D5-6898-01A-11H-1927-13		166	TCGA-55-8206-01A-11H-2240-13		166	TCGA-AR-A0TS-01A-11R-A114-13		166	TCGA-B5-A5OE-01A-11R-A31S-13
167	TCGA-D5-6920-01A-11H-1927-13		167	TCGA-55-8207-01A-11H-2240-13		167	TCGA-AR-A0TY-01A-12R-A114-13		167	TCGA-BG-A0MA-01A-11R-A17A-13
168	TCGA-D5-6922-01A-11H-1927-13		168	TCGA-55-8208-01A-11H-2240-13		168	TCGA-AR-A1AH-01A-11R-A12C-13		168	TCGA-BG-A0MH-01A-11R-A119-13
169	TCGA-D5-6923-01A-11H-1927-13		169	TCGA-55-8299-01A-11H-2286-13		169	TCGA-AR-A1AI-01A-11R-A12O-13		169	TCGA-BG-A0MK-01A-51R-A19V-13
170	TCGA-D5-6924-01A-11H-1927-13		170	TCGA-55-8301-01A-11H-2286-13		170	TCGA-AR-A1AJ-01A-21R-A12O-13		170	TCGA-BG-A0VV-01A-21R-A119-13
171	TCGA-D5-6926-01A-11H-1927-13		171	TCGA-55-8302-01A-11H-2325-13		171	TCGA-AR-A1AK-01A-21R-A12O-13		171	TCGA-BG-A0VW-01A-11R-A119-13
172	TCGA-D5-6927-01A-21H-1927-13		172	TCGA-55-8505-01A-11H-2402-13		172	TCGA-AR-A1AL-01A-21R-A12O-13		172	TCGA-BG-A0VX-01A-11R-A119-13
173	TCGA-D5-6928-01A-11H-1927-13		173	TCGA-55-8506-01A-11H-2402-13		173	TCGA-AR-A1AM-01A-41R-A22I-13		173	TCGA-BG-A0YV-01A-11R-A10I-13
174	TCGA-D5-6929-01A-31H-1927-13		174	TCGA-55-8507-01A-11H-2402-13		174	TCGA-AR-A1AN-01A-11R-A12O-13		174	TCGA-BG-A186-01A-11R-A12H-13
175	TCGA-D5-6930-01A-11H-1927-13		175	TCGA-55-8508-01A-11H-2402-13		175	TCGA-AR-A1AO-01A-11R-A12O-13		175	TCGA-BG-A187-01A-11R-A12H-13
176	TCGA-D5-6931-01A-11H-1927-13		176	TCGA-55-8510-01A-11H-2402-13		176	TCGA-AR-A1AP-01A-11R-A12O-13		176	TCGA-BG-A18A-01A-21R-A12H-13
177	TCGA-D5-6932-01A-11H-1927-13		177	TCGA-55-8511-01A-11H-2402-13		177	TCGA-AR-A1AQ-01A-11R-A12O-13		177	TCGA-BG-A18B-01A-11R-A12H-13
178	TCGA-D5-7000-01A-11H-1927-13		178	TCGA-55-8512-01A-11H-2402-13		178	TCGA-AR-A1AR-01A-31R-A136-13		178	TCGA-BG-A18C-01A-11R-A12H-13
179	TCGA-DC-4745-01A-01T-1735-13		179	TCGA-55-8513-01A-11H-2402-13		179	TCGA-AR-A1AS-01A-11R-A12O-13		179	TCGA-BG-A221-01A-21R-A156-13
180	TCGA-DC-4749-01A-01T-1735-13		180	TCGA-55-8514-01A-11H-2402-13		180	TCGA-AR-A1AT-01A-11R-A12O-13		180	TCGA-BG-A222-01A-11R-A156-13
181	TCGA-DC-5337-01A-01T-1659-13		181	TCGA-55-8614-01A-11H-2402-13		181	TCGA-AR-A1AU-01A-11R-A12O-13		181	TCGA-BG-A2AD-01A-21R-A16E-13
182	TCGA-DC-5869-01A-01T-1659-13		182	TCGA-55-8615-01A-11H-2402-13		182	TCGA-AR-A1AV-01A-21R-A12O-13		182	TCGA-BG-A2AE-01A-11R-A16E-13
183	TCGA-DC-6155-01A-11H-1659-13		183	TCGA-55-8616-01A-11H-2402-13		183	TCGA-AR-A1AW-01A-21R-A12O-13		183	TCGA-BG-A2L7-01A-11R-A18L-13
184	TCGA-DC-6156-01A-11H-1659-13		184	TCGA-55-8619-01A-11H-2402-13		184	TCGA-AR-A1AX-01A-11R-A12O-13		184	TCGA-BG-A3EW-01A-11R-A22I-13
185	TCGA-DC-6157-01A-11H-1659-13		185	TCGA-55-8620-01A-11H-2402-13		185	TCGA-AR-A1AY-01A-21R-A12O-13		185	TCGA-BG-A3PP-01A-11R-A22I-13
186	TCGA-DC-6158-01A-11H-1659-13		186	TCGA-55-8621-01A-11H-2402-13		186	TCGA-AR-A24H-01A-11R-A168-13		186	TCGA-BK-A0CA-01A-21R-A27D-13
187	TCGA-DC-6160-01A-11H-1659-13		187	TCGA-55-A48X-01A-11H-A24G-13		187	TCGA-AR-A24K-01A-11R-A168-13		187	TCGA-BK-A0CC-01A-21R-A27D-13
188	TCGA-DC-6681-01A-11H-1829-13		188	TCGA-55-A48Y-01A-11H-A24G-13		188	TCGA-AR-A24L-01A-11R-A168-13		188	TCGA-BK-A139-01A-11R-A27D-13
189	TCGA-DC-6682-01A-11H-1829-13		189	TCGA-55-A48Z-01A-12H-A24S-13		189	TCGA-AR-A24M-01A-11R-A168-13		189	TCGA-BK-A13B-01A-51R-A22I-13
190	TCGA-DC-6683-01A-11H-1829-13		190	TCGA-55-A490-01A-11H-A24G-13		190	TCGA-AR-A24N-01A-11R-A168-13		190	TCGA-BK-A13C-01A-11R-A119-13
191	TCGA-DM-A0X9-01A-11H-A154-13		191	TCGA-55-A491-01A-11H-A24G-13		191	TCGA-AR-A24O-01A-11R-A168-13		191	TCGA-BK-A26L-01A-11R-A27D-13
192	TCGA-DM-A0XD-01A-12H-A154-13		192	TCGA-55-A492-01A-11H-A24G-13		192	TCGA-AR-A24P-01A-11R-A168-13		192	TCGA-BK-A4ZD-01A-11R-A27R-13
193	TCGA-DM-A0XF-01A-11H-A154-13		193	TCGA-55-A493-01A-11H-A24G-13		193	TCGA-AR-A24Q-01A-12R-A168-13		193	TCGA-BK-A56F-01A-32R-A27R-13
194	TCGA-DM-A1D0-01A-11H-A154-13		194	TCGA-55-A494-01A-11H-A24S-13		194	TCGA-AR-A24R-01A-11R-A168-13		194	TCGA-BK-A6W3-01A-12R-A34O-13
195	TCGA-DM-A1D4-01A-21H-A154-13		195	TCGA-55-A4DF-01A-11H-A24G-13		195	TCGA-AR-A24S-01A-11R-A168-13		195	TCGA-BK-A6W4-01A-12R-A34O-13
196	TCGA-DM-A1D6-01A-21H-A154-13		196	TCGA-55-A4DG-01A-11H-A24G-13		196	TCGA-AR-A24T-01A-11R-A168-13		196	TCGA-BS-A0T9-01A-11R-A12H-13
197	TCGA-DM-A1D7-01A-11H-A154-13		197	TCGA-55-A57B-01A-12H-A39B-13		197	TCGA-AR-A24U-01A-11R-A168-13		197	TCGA-BS-A0UA-01A-11R-A119-13
198	TCGA-DM-A1D8-01A-11H-A154-13		198	TCGA-62-8394-01A-11H-2325-13		198	TCGA-AR-A24V-01A-21R-A168-13		198	TCGA-BS-A0V4-01A-11R-A14C-13
199	TCGA-DM-A1D9-01A-11H-A154-13		199	TCGA-62-8395-01A-11H-2325-13		199	TCGA-AR-A24W-01A-11R-A168-13		199	TCGA-BS-A0V6-01A-11R-A119-13
200	TCGA-DM-A1DA-01A-11H-A154-13		200	TCGA-62-8397-01A-11H-2325-13		200	TCGA-AR-A24X-01A-11R-A168-13		200	TCGA-BS-A0V7-01A-21R-A119-13
201	TCGA-DM-A1DB-01A-11H-A154-13		201	TCGA-62-8398-01A-11H-2325-13		201	TCGA-AR-A24Z-01A-11R-A168-13		201	TCGA-BS-A0V8-01A-11R-A119-13
202	TCGA-DM-A1HA-01A-11H-A154-13		202	TCGA-62-8399-01A-21H-2325-13		202	TCGA-AR-A250-01A-31R-A168-13		202	TCGA-BS-A0VI-01A-11R-A14C-13
203	TCGA-DM-A1HB-01A-21H-A17X-13		203	TCGA-62-8402-01A-11H-2325-13		203	TCGA-AR-A251-01A-12R-A168-13		203	TCGA-D1-A0ZN-01A-11R-A119-13
204	TCGA-DM-A280-01A-12H-A16S-13		204	TCGA-62-A46O-01A-11H-A24G-13		204	TCGA-AR-A252-01A-11R-A168-13		204	TCGA-D1-A0ZO-01A-11R-A119-13
205	TCGA-DM-A282-01A-12H-A16S-13		205	TCGA-62-A46P-01A-11H-A24G-13		205	TCGA-AR-A254-01A-21R-A168-13		205	TCGA-D1-A0ZQ-01A-11R-A119-13
206	TCGA-DM-A285-01A-11H-A16S-13		206	TCGA-62-A46R-01A-11H-A24G-13		206	TCGA-AR-A255-01A-11R-A168-13		206	TCGA-D1-A0ZS-01A-11R-A119-13
207	TCGA-DM-A288-01A-11H-A16S-13		207	TCGA-62-A46S-01A-11H-A24G-13		207	TCGA-AR-A256-01A-11R-A168-13		207	TCGA-D1-A102-01A-11R-A10I-13
208	TCGA-DM-A28A-01A-21H-A16S-13		208	TCGA-62-A46U-01A-11H-A24G-13		208	TCGA-AR-A2LE-01A-11R-A17X-13		208	TCGA-D1-A103-01A-11R-A10I-13
209	TCGA-DM-A28C-01A-11H-A16S-13		209	TCGA-62-A46V-01A-11H-A24G-13		209	TCGA-AR-A2LH-01A-31R-A18L-13		209	TCGA-D1-A15V-01A-11R-A119-13
210	TCGA-DM-A28E-01A-11H-A16S-13		210	TCGA-62-A46Y-01A-11H-A24G-13		210	TCGA-AR-A2LJ-01A-12R-A19V-13		210	TCGA-D1-A15W-01A-11R-A119-13
211	TCGA-DM-A28F-01A-11H-A16S-13		211	TCGA-62-A470-01A-11H-A24G-13		211	TCGA-AR-A2LK-01A-11R-A17X-13		211	TCGA-D1-A15X-01A-11R-A119-13
212	TCGA-DM-A28G-01A-11H-A16S-13		212	TCGA-62-A471-01A-12H-A24G-13		212	TCGA-AR-A2LL-01A-11R-A17X-13		212	TCGA-D1-A15Z-01A-11R-A119-13
213	TCGA-DM-A28H-01A-11H-A16S-13		213	TCGA-62-A472-01A-11H-A24G-13		213	TCGA-AR-A2LM-01A-11R-A17X-13		213	TCGA-D1-A160-01A-11R-A119-13
214	TCGA-DM-A28K-01A-21H-A16S-13		214	TCGA-64-1679-01A-21H-2065-13		214	TCGA-AR-A2LN-01A-21R-A18L-13		214	TCGA-D1-A161-01A-11R-A119-13
215	TCGA-DM-A28M-01A-12H-A16S-13		215	TCGA-64-1681-01A-11H-2065-13		215	TCGA-AR-A2LO-01A-31R-A18L-13		215	TCGA-D1-A162-01A-11R-A119-13
216	TCGA-DT-5265-01A-21H-1829-13		216	TCGA-64-5774-01A-01T-1627-13		216	TCGA-AR-A2LQ-01A-22R-A18L-13		216	TCGA-D1-A163-01A-11R-A12H-13
217	TCGA-DY-A0XA-01A-11H-A154-13		217	TCGA-64-5775-01A-01T-1627-13		217	TCGA-AR-A2LR-01A-12R-A18L-13		217	TCGA-D1-A165-01A-11R-A12H-13
218	TCGA-DY-A1DC-01A-31H-A154-13		218	TCGA-64-5778-01A-01T-1627-13		218	TCGA-AR-A5QM-01A-11R-A27U-13		218	TCGA-D1-A167-01A-11R-A12H-13
219	TCGA-DY-A1DD-01A-21H-A154-13		219	TCGA-64-5779-01A-01T-1627-13		219	TCGA-AR-A5QN-01A-12R-A28I-13		219	TCGA-D1-A168-01A-31R-A12H-13
220	TCGA-DY-A1DE-01A-11H-A154-13		220	TCGA-64-5781-01A-01T-1627-13		220	TCGA-AR-A5QP-01A-11R-A28I-13		220	TCGA-D1-A169-01A-11R-A12H-13
221	TCGA-B0-5692-01A-11R-1540-13		221	TCGA-64-5815-01A-01T-1627-13		221	TCGA-AR-A5QQ-01A-11R-A28I-13		221	TCGA-D1-A16B-01A-11R-A12H-13
			222	TCGA-67-6215-01A-11H-1754-13		222	TCGA-B6-A0I1-01A-11R-A21U-13		222	TCGA-D1-A16D-01A-11R-A12H-13
			223	TCGA-67-6216-01A-11H-1754-13		223	TCGA-B6-A0IH-01A-11R-A114-13		223	TCGA-D1-A16E-01A-22R-A12H-13
			224	TCGA-67-6217-01A-11H-1754-13		224	TCGA-B6-A0RH-01A-21R-A114-13		224	TCGA-D1-A16F-01A-11R-A12H-13
			225	TCGA-69-7760-01A-11H-2169-13		225	TCGA-B6-A0RQ-01A-11R-A114-13		225	TCGA-D1-A16G-01A-31R-A12H-13
			226	TCGA-69-7761-01A-11H-2169-13		226	TCGA-B6-A0WS-01A-11R-A114-13		226	TCGA-D1-A16I-01A-11R-A12H-13
			227	TCGA-69-7763-01A-11H-2169-13		227	TCGA-B6-A0X0-01A-21R-A114-13		227	TCGA-D1-A16J-01A-11R-A12H-13
			228	TCGA-69-7764-01A-11H-2169-13		228	TCGA-B6-A1KF-01A-11R-A13P-13		228	TCGA-D1-A16N-01A-11R-A12H-13
			229	TCGA-69-7765-01A-11H-2169-13		229	TCGA-B6-A1KI-01A-11R-A14L-13		229	TCGA-D1-A16O-01A-11R-A12H-13
			230	TCGA-69-7973-01A-11H-2186-13		230	TCGA-B6-A1KN-01A-11R-A13P-13		230	TCGA-D1-A16Q-01A-12R-A12H-13
			231	TCGA-69-7974-01A-11H-2186-13		231	TCGA-B6-A2IU-01A-32R-A18L-13		231	TCGA-D1-A16R-01A-11R-A12H-13
			232	TCGA-69-7978-01A-11H-2186-13		232	TCGA-B6-A3ZX-01A-11R-A23A-13		232	TCGA-D1-A16S-01A-11R-A12H-13
			233	TCGA-69-7979-01A-11H-2186-13		233	TCGA-B6-A400-01A-11R-A23A-13		233	TCGA-D1-A16V-01A-11R-A12H-13
			234	TCGA-69-7980-01A-11H-2186-13		234	TCGA-B6-A401-01A-11R-A23A-13		234	TCGA-D1-A16X-01A-11R-A12H-13
			235	TCGA-69-8253-01A-11H-2286-13		235	TCGA-B6-A402-01A-11R-A23A-13		235	TCGA-D1-A16Y-01A-31R-A12H-13
			236	TCGA-69-8254-01A-11H-2286-13		236	TCGA-B6-A408-01A-12R-A24J-13		236	TCGA-D1-A174-01A-11R-A12H-13
			237	TCGA-69-8255-01A-11H-2286-13		237	TCGA-B6-A409-01A-11R-A24J-13		237	TCGA-D1-A175-01A-11R-A12H-13
			238	TCGA-69-8453-01A-12H-2325-13		238	TCGA-B6-A40B-01A-11R-A23A-13		238	TCGA-D1-A176-01A-11R-A12H-13
			239	TCGA-69-A59K-01A-11H-A263-13		239	TCGA-B6-A40C-01A-11R-A23A-13		239	TCGA-D1-A177-01A-21R-A12H-13
			240	TCGA-71-6725-01A-11H-1857-13		240	TCGA-BH-A0AU-01A-11R-A12O-13		240	TCGA-D1-A179-01A-11R-A12H-13
			241	TCGA-71-8520-01A-11H-2402-13		241	TCGA-BH-A0AV-01A-31R-A114-13		241	TCGA-D1-A17A-01A-11R-A12H-13
			242	TCGA-73-4658-01A-01T-1754-13		242	TCGA-BH-A0AZ-01A-21R-A12O-13		242	TCGA-D1-A17B-01A-22R-A12H-13
			243	TCGA-73-4676-01A-01T-1754-13		243	TCGA-BH-A0B0-01A-21R-A114-13		243	TCGA-D1-A17C-01A-11R-A12H-13
			244	TCGA-73-7498-01A-12H-2186-13		244	TCGA-BH-A0B5-01A-11R-A12O-13		244	TCGA-D1-A17D-01A-12R-A12H-13
			245	TCGA-G9-6370-01A-11R-1788-13		245	TCGA-BH-A0B6-01A-11R-A19V-13		245	TCGA-D1-A17F-01A-11R-A12H-13
						246	TCGA-BH-A0B7-01A-12R-A114-13		246	TCGA-D1-A17H-01A-11R-A12H-13
						247	TCGA-BH-A0BF-01A-21R-A12O-13		247	TCGA-D1-A17K-01A-11R-A12H-13
						248	TCGA-BH-A0BG-01A-11R-A114-13		248	TCGA-D1-A17L-01A-11R-A12H-13
						249	TCGA-BH-A0BL-01A-11R-A114-13		249	TCGA-D1-A17M-01A-21R-A12H-13
						250	TCGA-BH-A0BO-01A-23R-A12C-13		250	TCGA-D1-A17N-01A-11R-A12H-13
						251	TCGA-BH-A0BP-01A-11R-A114-13		251	TCGA-D1-A17Q-01A-11R-A12H-13
						252	TCGA-BH-A0BQ-01A-21R-A114-13		252	TCGA-D1-A17R-01A-11R-A12H-13
						253	TCGA-BH-A0BR-01A-21R-A114-13		253	TCGA-D1-A17S-01A-11R-A12H-13
						254	TCGA-BH-A0BS-01A-11R-A12O-13		254	TCGA-D1-A17T-01A-11R-A12H-13
						255	TCGA-BH-A0BT-01A-11R-A12O-13		255	TCGA-D1-A17U-01A-21R-A12H-13
						256	TCGA-BH-A0BW-01A-11R-A114-13		256	TCGA-D1-A1NS-01A-11R-A14C-13
						257	TCGA-BH-A0BZ-01A-31R-A12O-13		257	TCGA-D1-A1NU-01A-11R-A14C-13
						258	TCGA-BH-A0C3-01A-21R-A12O-13		258	TCGA-D1-A1NW-01A-11R-A14L-13
						259	TCGA-BH-A0DD-01A-31R-A12O-13		259	TCGA-D1-A1NX-01A-11R-A16E-13
						260	TCGA-BH-A0DE-01A-11R-A114-13		260	TCGA-D1-A1NY-01A-11R-A16E-13
						261	TCGA-BH-A0DG-01A-21R-A12O-13		261	TCGA-D1-A1NZ-01A-21R-A14C-13
						262	TCGA-BH-A0DI-01A-21R-A12O-13		262	TCGA-D1-A1O0-01A-11R-A17A-13
						263	TCGA-BH-A0DL-01A-11R-A114-13		263	TCGA-D1-A1O5-01A-11R-A14C-13
						264	TCGA-BH-A0DT-01A-21R-A12C-13		264	TCGA-D1-A1O7-01A-11R-A14C-13
						265	TCGA-BH-A0DV-01A-21R-A12O-13		265	TCGA-D1-A1O8-01A-11R-A14C-13
						266	TCGA-BH-A0DX-01A-11R-A114-13		266	TCGA-D1-A2G0-01A-11R-A17A-13
						267	TCGA-BH-A0E2-01A-11R-A057-13		267	TCGA-D1-A2G5-01A-11R-A17A-13
						268	TCGA-BH-A0EA-01A-11R-A114-13		268	TCGA-D1-A2G6-01A-11R-A17A-13
						269	TCGA-BH-A0EI-01A-11R-A114-13		269	TCGA-D1-A2G7-01A-21R-A17X-13
						270	TCGA-BH-A0H3-01A-11R-A12O-13		270	TCGA-D1-A3DA-01A-12R-A214-13
						271	TCGA-BH-A0H5-01A-21R-A114-13		271	TCGA-D1-A3DG-01A-11R-A19V-13
						272	TCGA-BH-A0HA-01A-11R-A12O-13		272	TCGA-D1-A3DH-01A-11R-A19V-13
						273	TCGA-BH-A0HL-01A-11R-A10V-13		273	TCGA-D1-A3JP-01A-31R-A22I-13
						274	TCGA-BH-A0HN-01A-11R-A10V-13		274	TCGA-D1-A3JQ-01A-11R-A22I-13
						275	TCGA-BH-A0W7-01A-11R-A114-13		275	TCGA-DF-A2KN-01A-11R-A17X-13
						276	TCGA-BH-A18F-01A-11R-A12C-13		276	TCGA-DF-A2KR-01A-11R-A17X-13
						277	TCGA-BH-A18G-01A-11R-A12C-13		277	TCGA-DF-A2KS-01A-11R-A18L-13
						278	TCGA-BH-A18H-01A-11R-A12C-13		278	TCGA-DF-A2KU-01A-11R-A17X-13
						279	TCGA-BH-A18I-01A-11R-A12C-13		279	TCGA-DF-A2KV-01A-11R-A17X-13
						280	TCGA-BH-A18J-01A-11R-A12C-13		280	TCGA-DF-A2KY-01A-21R-A214-13
						281	TCGA-BH-A18K-01A-11R-A12C-13		281	TCGA-DF-A2KZ-01A-11R-A214-13
						282	TCGA-BH-A18L-01A-32R-A12C-13		282	TCGA-DF-A2L0-01A-11R-A17X-13
						283	TCGA-BH-A18M-01A-11R-A12C-13		283	TCGA-DI-A0WH-01A-12R-A12H-13
						284	TCGA-BH-A18N-01A-11R-A12C-13		284	TCGA-DI-A1BU-01A-11R-A136-13
						285	TCGA-BH-A18P-01A-11R-A12C-13		285	TCGA-DI-A1BY-01A-21R-A136-13
						286	TCGA-BH-A18Q-01A-12R-A12C-13		286	TCGA-DI-A1C3-01A-41R-A136-13
						287	TCGA-BH-A18R-01A-11R-A12C-13		287	TCGA-DI-A1NN-01A-11R-A16E-13
						288	TCGA-BH-A18S-01A-11R-A12C-13		288	TCGA-DI-A1NO-01A-31R-A156-13
						289	TCGA-BH-A18T-01A-11R-A12C-13		289	TCGA-DI-A2QT-01A-12R-A19V-13
						290	TCGA-BH-A18U-01A-21R-A12C-13		290	TCGA-DI-A2QU-01A-11R-A18L-13
						291	TCGA-BH-A18V-01A-11R-A12C-13		291	TCGA-DI-A2QY-01A-12R-A19V-13
						292	TCGA-BH-A1EN-01A-11R-A13P-13		292	TCGA-E6-A1LX-01A-11R-A14C-13
						293	TCGA-BH-A1EO-01A-11R-A136-13		293	TCGA-E6-A1LZ-01A-11R-A143-13
						294	TCGA-BH-A1ES-01A-11R-A136-13		294	TCGA-E6-A1M0-01A-11R-A143-13
						295	TCGA-BH-A1ET-01A-11R-A136-13		295	TCGA-E6-A2P8-01A-11R-A19V-13
						296	TCGA-BH-A1EU-01A-11R-A136-13		296	TCGA-E6-A2P9-01A-11R-A19V-13
						297	TCGA-BH-A1EV-01A-11R-A136-13		297	TCGA-E6-A8L9-01A-21R-A37P-13
						298	TCGA-BH-A1EW-01A-11R-A136-13		298	TCGA-EC-A1NJ-01A-31R-A14C-13
						299	TCGA-BH-A1EX-01A-11R-A13P-13		299	TCGA-EC-A1QX-01A-31R-A16E-13
						300	TCGA-BH-A1EY-01A-11R-A13P-13		300	TCGA-EC-A24G-01A-11R-A16E-13
						301	TCGA-BH-A1F0-01A-11R-A136-13		301	TCGA-EO-A1Y5-01A-11R-A156-13
						302	TCGA-BH-A1F2-01A-31R-A13P-13		302	TCGA-EO-A1Y7-01A-11R-A156-13
						303	TCGA-BH-A1F5-01A-12R-A13P-13		303	TCGA-EO-A1Y8-01A-11R-A156-13
						304	TCGA-BH-A1F6-01A-11R-A13P-13		304	TCGA-EO-A22R-01A-11R-A18L-13
						305	TCGA-BH-A1F8-01A-11R-A13P-13		305	TCGA-EO-A22S-01A-11R-A18L-13
						306	TCGA-BH-A1FB-01A-11R-A13P-13		306	TCGA-EO-A22T-01A-21R-A18L-13
						307	TCGA-BH-A1FC-01A-11R-A13P-13		307	TCGA-EO-A22U-01A-11R-A17X-13
						308	TCGA-BH-A1FE-01A-11R-A13P-13		308	TCGA-EO-A22X-01A-11R-A17X-13
						309	TCGA-BH-A1FG-01A-11R-A13P-13		309	TCGA-EO-A22Y-01A-11R-A17X-13
						310	TCGA-BH-A1FH-01A-12R-A13P-13		310	TCGA-EO-A2CG-01A-12R-A17X-13
						311	TCGA-BH-A1FJ-01A-11R-A13P-13		311	TCGA-EO-A2CH-01A-11R-A17X-13
						312	TCGA-BH-A1FL-01A-11R-A13P-13		312	TCGA-EO-A3AS-01A-11R-A19V-13
						313	TCGA-BH-A1FM-01A-11R-A13P-13		313	TCGA-EO-A3AU-01A-21R-A19V-13
						314	TCGA-BH-A1FN-01A-11R-A13P-13		314	TCGA-EO-A3AV-01A-12R-A19V-13
						315	TCGA-BH-A1FR-01A-11R-A13P-13		315	TCGA-EO-A3AY-01A-12R-A19V-13
						316	TCGA-BH-A1FU-01A-11R-A14C-13		316	TCGA-EO-A3AZ-01A-12R-A19V-13
						317	TCGA-BH-A201-01A-11R-A14L-13		317	TCGA-EO-A3B0-01A-12R-A19V-13
						318	TCGA-BH-A202-01A-11R-A14L-13		318	TCGA-EO-A3B1-01A-12R-A19V-13
						319	TCGA-BH-A203-01A-12R-A168-13		319	TCGA-EO-A3KU-01A-11R-A22I-13
						320	TCGA-BH-A204-01A-11R-A156-13		320	TCGA-EO-A3KW-01A-11R-A22I-13
						321	TCGA-BH-A208-01A-11R-A156-13		321	TCGA-EO-A3KX-01A-11R-A22I-13
						322	TCGA-BH-A209-01A-11R-A156-13		322	TCGA-EO-A3L0-01A-11R-A22I-13
						323	TCGA-BH-A28O-01A-11R-A22I-13		323	TCGA-EY-A1G7-01A-11R-A13R-13
						324	TCGA-BH-A28Q-01A-11R-A16E-13		324	TCGA-EY-A1G8-01A-11R-A13R-13
						325	TCGA-BH-A2L8-01A-11R-A18L-13		325	TCGA-EY-A1GC-01A-11R-A13R-13
						326	TCGA-BH-A42T-01A-11R-A24J-13		326	TCGA-EY-A1GD-01A-11R-A13R-13
						327	TCGA-BH-A42U-01A-12R-A24J-13		327	TCGA-EY-A1GE-01A-11R-A13R-13
						328	TCGA-BH-A42V-01A-11R-A24J-13		328	TCGA-EY-A1GF-01A-11R-A13R-13
						329	TCGA-BH-A5IZ-01A-11R-A27U-13		329	TCGA-EY-A1GH-01A-11R-A13R-13
						330	TCGA-BH-A5J0-01A-11R-A27U-13		330	TCGA-EY-A1GI-01A-11R-A13R-13
						331	TCGA-BH-A6R8-01A-21R-A33A-13		331	TCGA-EY-A1GJ-01A-12R-A143-13
						332	TCGA-BH-A6R9-01A-21R-A32K-13		332	TCGA-EY-A1GK-01A-11R-A13R-13
						333	TCGA-BH-A8FY-01A-11R-A36A-13		333	TCGA-EY-A1GL-01A-11R-A13R-13
						334	TCGA-BH-A8FZ-01A-11R-A358-13		334	TCGA-EY-A1GM-01A-12R-A14C-13
						335	TCGA-BH-A8G0-01A-11R-A358-13		335	TCGA-EY-A1GO-01A-11R-A14C-13
						336	TCGA-BH-AB28-01A-31R-A41G-13		336	TCGA-EY-A1GP-01A-11R-A13R-13
						337	TCGA-C8-A12K-01A-21R-A114-13		337	TCGA-EY-A1GQ-01A-21R-A13R-13
						338	TCGA-C8-A12L-01A-11R-A114-13		338	TCGA-EY-A1GR-01A-11R-A13R-13
						339	TCGA-C8-A12M-01A-11R-A114-13		339	TCGA-EY-A1GS-01A-11R-A13R-13
						340	TCGA-C8-A12N-01A-11R-A114-13		340	TCGA-EY-A1GT-01A-11R-A13R-13
						341	TCGA-C8-A12O-01A-11R-A114-13		341	TCGA-EY-A1GU-01A-11R-A13R-13
						342	TCGA-C8-A12P-01A-11R-A114-13		342	TCGA-EY-A1GV-01A-11R-A13R-13
						343	TCGA-C8-A12Q-01A-11R-A114-13		343	TCGA-EY-A1GW-01A-22R-A13R-13
						344	TCGA-C8-A12T-01A-11R-A114-13		344	TCGA-EY-A1GX-01A-12R-A13R-13
						345	TCGA-C8-A12U-01A-11R-A114-13		345	TCGA-EY-A1H0-01A-11R-A13R-13
						346	TCGA-C8-A12V-01A-11R-A114-13		346	TCGA-EY-A210-01A-11R-A156-13
						347	TCGA-C8-A12W-01A-11R-A114-13		347	TCGA-EY-A212-01A-11R-A14L-13
						348	TCGA-C8-A12X-01A-11R-A114-13		348	TCGA-EY-A214-01A-12R-A156-13
						349	TCGA-C8-A12Y-01A-11R-A12C-13		349	TCGA-EY-A215-01A-11R-A14L-13
						350	TCGA-C8-A12Z-01A-11R-A114-13		350	TCGA-EY-A2OM-01A-11R-A18L-13
						351	TCGA-C8-A130-01A-31R-A114-13		351	TCGA-EY-A2ON-01A-21R-A18L-13
						352	TCGA-C8-A131-01A-11R-A114-13		352	TCGA-EY-A2OO-01A-11R-A19V-13
						353	TCGA-C8-A132-01A-31R-A114-13		353	TCGA-EY-A2OP-01A-11R-A19V-13
						354	TCGA-C8-A133-01A-32R-A12C-13		354	TCGA-EY-A2OQ-01A-11R-A19V-13
						355	TCGA-C8-A134-01A-11R-A114-13		355	TCGA-EY-A3L3-01A-11R-A22I-13
						356	TCGA-C8-A135-01A-11R-A114-13		356	TCGA-EY-A3QX-01A-11R-A22I-13
						357	TCGA-C8-A137-01A-11R-A114-13		357	TCGA-EY-A4KR-01A-11R-A27R-13
						358	TCGA-C8-A138-01A-11R-A114-13		358	TCGA-EY-A547-01A-11R-A27R-13
						359	TCGA-C8-A1HE-01A-11R-A13P-13		359	TCGA-EY-A548-01A-11R-A27R-13
						360	TCGA-C8-A1HF-01A-11R-A136-13		360	TCGA-EY-A549-01A-11R-A27R-13
						361	TCGA-C8-A1HG-01A-11R-A136-13		361	TCGA-EY-A54A-01A-11R-A27R-13
						362	TCGA-C8-A1HI-01A-11R-A136-13		362	TCGA-EY-A5W2-01A-11R-A31S-13
						363	TCGA-C8-A1HJ-01A-11R-A13P-13		363	TCGA-EY-A72D-01A-12R-A34O-13
						364	TCGA-C8-A1HK-01A-21R-A13P-13		364	TCGA-FI-A2CX-01A-11R-A17A-13
						365	TCGA-C8-A1HL-01A-11R-A136-13		365	TCGA-FI-A2CY-01A-11R-A17A-13
						366	TCGA-C8-A1HM-01A-12R-A136-13		366	TCGA-FI-A2D0-01A-11R-A17A-13
						367	TCGA-C8-A1HN-01A-11R-A136-13		367	TCGA-FI-A2D2-01A-11R-A17A-13
						368	TCGA-C8-A1HO-01A-11R-A13P-13		368	TCGA-FI-A2D4-01A-12R-A17A-13
						369	TCGA-C8-A26V-01A-11R-A16E-13		369	TCGA-FI-A2D5-01A-11R-A17A-13
						370	TCGA-C8-A26W-01A-11R-A16E-13		370	TCGA-FI-A2D6-01A-11R-A17A-13
						371	TCGA-C8-A26X-01A-31R-A16E-13		371	TCGA-FI-A2EU-01A-11R-A17A-13
						372	TCGA-C8-A26Y-01A-11R-A16E-13		372	TCGA-FI-A2EW-01A-11R-A17A-13
						373	TCGA-C8-A26Z-01A-11R-A16E-13		373	TCGA-FI-A2EX-01A-11R-A17A-13
						374	TCGA-C8-A273-01A-11R-A16E-13		374	TCGA-FI-A2EY-01A-12R-A18L-13
						375	TCGA-C8-A274-01A-11R-A16E-13		375	TCGA-FI-A2F4-01A-11R-A17A-13
						376	TCGA-C8-A275-01A-21R-A16E-13		376	TCGA-FI-A2F8-01A-12R-A17A-13
						377	TCGA-C8-A278-01A-11R-A168-13		377	TCGA-FI-A2F9-01A-11R-A17A-13
						378	TCGA-C8-A27A-01A-11R-A168-13		378	TCGA-FI-A3PV-01A-11R-A22I-13
						379	TCGA-C8-A27B-01A-11R-A168-13		379	TCGA-FI-A3PX-01A-11R-A22I-13
						380	TCGA-C8-A3M7-01A-12R-A21U-13		380	TCGA-H5-A2HR-01A-11R-A17X-13
						381	TCGA-C8-A3M8-01A-11R-A214-13		381	TCGA-JU-AAVI-01A-11R-A404-13
						382	TCGA-C8-A8HP-01A-11R-A36A-13		382	TCGA-K6-A3WQ-01A-11R-A22I-13
						383	TCGA-C8-A8HQ-01A-11R-A36A-13		383	TCGA-KJ-A3U4-01A-11R-A22I-13
						384	TCGA-C8-A8HR-01A-11R-A36A-13		384	TCGA-KP-A3VZ-01A-11R-A22I-13
						385	TCGA-C8-A9FZ-01A-11R-A41G-13		385	TCGA-KP-A3W0-01A-21R-A22I-13
						386	TCGA-D8-A13Y-01A-11R-A114-13		386	TCGA-KP-A3W1-01A-11R-A22I-13
						387	TCGA-D8-A13Z-01A-11R-A114-13		387	TCGA-KP-A3W3-01A-11R-A22I-13
						388	TCGA-D8-A140-01A-11R-A114-13		388	TCGA-KP-A3W4-01A-11R-A22I-13
						389	TCGA-D8-A141-01A-11R-A114-13		389	TCGA-PG-A5BC-01A-12R-A27R-13
						390	TCGA-D8-A142-01A-11R-A114-13		390	TCGA-PG-A6IB-01A-21R-A31S-13
						391	TCGA-D8-A143-01A-11R-A114-13		391	TCGA-PG-A7D5-01A-11R-A34O-13
						392	TCGA-D8-A145-01A-11R-A114-13		392	TCGA-PG-A914-01A-11R-A37P-13
						393	TCGA-D8-A146-01A-31R-A114-13		393	TCGA-PG-A915-01A-11R-A37P-13
						394	TCGA-D8-A147-01A-11R-A114-13		394	TCGA-PG-A916-01A-11R-A37P-13
						395	TCGA-D8-A1J8-01A-11R-A13P-13		395	TCGA-PG-A917-01A-31R-A37P-13
						396	TCGA-D8-A1J9-01A-11R-A13P-13		396	TCGA-QF-A5YS-01A-11R-A31S-13
						397	TCGA-D8-A1JA-01A-11R-A13P-13		397	TCGA-QF-A5YT-01A-11R-A31S-13
						398	TCGA-D8-A1JB-01A-11R-A13P-13		398	TCGA-QS-A5YQ-01A-11R-A31S-13
						399	TCGA-D8-A1JC-01A-11R-A13P-13		399	TCGA-QS-A5YR-01A-31R-A31S-13
						400	TCGA-D8-A1JD-01A-11R-A13P-13		400	TCGA-QS-A744-01A-11R-A34O-13
						401	TCGA-D8-A1JE-01A-11R-A13P-13		401	TCGA-QS-A8F1-01A-21R-A37P-13
						402	TCGA-D8-A1JF-01A-11R-A13P-13		402	TCGA-SJ-A6ZI-01A-12R-A34O-13
						403	TCGA-D8-A1JH-01A-11R-A13P-13		403	TCGA-SJ-A6ZJ-01A-12R-A34O-13
						404	TCGA-D8-A1JI-01A-11R-A13P-13		404	TCGA-SL-A6J9-01A-11R-A31S-13
						405	TCGA-D8-A1JJ-01A-31R-A14L-13		405	TCGA-SL-A6JA-01A-11R-A31S-13
						406	TCGA-D8-A1JK-01A-11R-A13P-13		406	TCGA-FA-8693-01A-11R-2401-13
						407	TCGA-D8-A1JL-01A-11R-A13P-13
						408	TCGA-D8-A1JN-01A-11R-A13P-13
						409	TCGA-D8-A1JP-01A-11R-A13P-13
						410	TCGA-D8-A1JS-01A-11R-A13P-13
						411	TCGA-D8-A1JT-01A-31R-A13P-13
						412	TCGA-D8-A1JU-01A-11R-A13P-13
						413	TCGA-D8-A1X5-01A-11R-A14C-13
						414	TCGA-D8-A1X6-01A-11R-A14L-13
						415	TCGA-D8-A1X7-01A-11R-A14L-13
						416	TCGA-D8-A1X8-01A-11R-A14L-13
						417	TCGA-D8-A1X9-01A-12R-A156-13
						418	TCGA-D8-A1XA-01A-11R-A14C-13
						419	TCGA-D8-A1XB-01A-11R-A14C-13
						420	TCGA-D8-A1XC-01A-11R-A14C-13
						421	TCGA-D8-A1XD-01A-11R-A14C-13
						422	TCGA-D8-A1XF-01A-11R-A14C-13
						423	TCGA-D8-A1XG-01A-11R-A14C-13
						424	TCGA-D8-A1XJ-01A-11R-A14L-13
						425	TCGA-D8-A1XK-01A-21R-A14L-13
						426	TCGA-D8-A1XL-01A-11R-A14L-13
						427	TCGA-D8-A1XM-01A-21R-A14L-13
						428	TCGA-D8-A1XO-01A-11R-A14L-13
						429	TCGA-D8-A1XQ-01A-11R-A14L-13
						430	TCGA-D8-A1XR-01A-11R-A14L-13
						431	TCGA-D8-A1XS-01A-11R-A14L-13
						432	TCGA-D8-A1XT-01A-11R-A14L-13
						433	TCGA-D8-A1XU-01A-11R-A14L-13
						434	TCGA-D8-A1XV-01A-11R-A14L-13
						435	TCGA-D8-A1XW-01A-11R-A14L-13
						436	TCGA-D8-A1XY-01A-11R-A14L-13
						437	TCGA-D8-A1XZ-01A-11R-A14L-13
						438	TCGA-D8-A1Y0-01A-11R-A14L-13
						439	TCGA-D8-A1Y1-01A-21R-A14L-13
						440	TCGA-D8-A1Y2-01A-11R-A156-13
						441	TCGA-D8-A1Y3-01A-11R-A156-13
						442	TCGA-D8-A27E-01A-11R-A16E-13
						443	TCGA-D8-A27F-01A-11R-A16E-13
						444	TCGA-D8-A27G-01A-11R-A16E-13
						445	TCGA-D8-A27H-01A-11R-A16E-13
						446	TCGA-D8-A27I-01A-11R-A16E-13
						447	TCGA-D8-A27K-01A-11R-A16E-13
						448	TCGA-D8-A27L-01A-11R-A16E-13
						449	TCGA-D8-A27M-01A-11R-A16E-13
						450	TCGA-D8-A27N-01A-11R-A16E-13
						451	TCGA-D8-A27P-01A-11R-A16E-13
						452	TCGA-D8-A27R-01A-11R-A16E-13
						453	TCGA-D8-A27T-01A-11R-A16E-13
						454	TCGA-D8-A27V-01A-12R-A17A-13
						455	TCGA-D8-A27W-01A-11R-A16E-13
						456	TCGA-D8-A3Z5-01A-41R-A24J-13
						457	TCGA-D8-A3Z6-01A-11R-A23A-13
						458	TCGA-D8-A4Z1-01A-21R-A25Z-13
						459	TCGA-D8-A73U-01A-11R-A33A-13
						460	TCGA-D8-A73W-01A-22R-A358-13
						461	TCGA-D8-A73X-01A-11R-A32K-13
						462	TCGA-E2-A10A-01A-21R-A114-13
						463	TCGA-E2-A14N-01A-31R-A136-13
						464	TCGA-E2-A14O-01A-31R-A114-13
						465	TCGA-E2-A14P-01A-31R-A12C-13
						466	TCGA-E2-A14Q-01A-11R-A12C-13
						467	TCGA-E2-A14R-01A-11R-A114-13
						468	TCGA-E2-A14S-01A-11R-A12C-13
						469	TCGA-E2-A14T-01A-11R-A114-13
						470	TCGA-E2-A14U-01A-11R-A22I-13
						471	TCGA-E2-A14V-01A-11R-A12C-13
						472	TCGA-E2-A14W-01A-11R-A12C-13
						473	TCGA-E2-A14X-01A-11R-A114-13
						474	TCGA-E2-A14Y-01A-21R-A12C-13
						475	TCGA-E2-A14Z-01A-11R-A114-13
						476	TCGA-E2-A150-01A-11R-A12C-13
						477	TCGA-E2-A152-01A-11R-A12C-13
						478	TCGA-E2-A153-01A-12R-A12C-13
						479	TCGA-E2-A154-01A-11R-A114-13
						480	TCGA-E2-A155-01A-11R-A12C-13
						481	TCGA-E2-A156-01A-11R-A12C-13
						482	TCGA-E2-A158-01A-11R-A12C-13
						483	TCGA-E2-A159-01A-11R-A114-13
						484	TCGA-E2-A15A-01A-11R-A12C-13
						485	TCGA-E2-A15C-01A-31R-A12C-13
						486	TCGA-E2-A15D-01A-11R-A114-13
						487	TCGA-E2-A15E-01A-11R-A12C-13
						488	TCGA-E2-A15F-01A-11R-A114-13
						489	TCGA-E2-A15G-01A-11R-A12C-13
						490	TCGA-E2-A15H-01A-11R-A12C-13
						491	TCGA-E2-A15I-01A-21R-A136-13
						492	TCGA-E2-A15J-01A-11R-A12O-13
						493	TCGA-E2-A15K-01A-11R-A12O-13
						494	TCGA-E2-A15L-01A-11R-A12C-13
						495	TCGA-E2-A15M-01A-11R-A12C-13
						496	TCGA-E2-A15O-01A-11R-A114-13
						497	TCGA-E2-A15P-01A-11R-A114-13
						498	TCGA-E2-A15R-01A-11R-A114-13
						499	TCGA-E2-A15S-01A-11R-A114-13
						500	TCGA-E2-A15T-01A-11R-A114-13
						501	TCGA-E2-A1AZ-01A-11R-A12O-13
						502	TCGA-E2-A1B0-01A-11R-A12O-13
						503	TCGA-E2-A1B1-01A-21R-A12O-13
						504	TCGA-E2-A1B4-01A-11R-A12O-13
						505	TCGA-E2-A1B5-01A-21R-A12O-13
						506	TCGA-E2-A1B6-01A-31R-A12O-13
						507	TCGA-E2-A1BC-01A-11R-A12O-13
						508	TCGA-E2-A1BD-01A-11R-A12O-13
						509	TCGA-E2-A1IE-01A-11R-A13P-13
						510	TCGA-E2-A1IF-01A-11R-A143-13
						511	TCGA-E2-A1IG-01A-11R-A143-13
						512	TCGA-E2-A1IH-01A-11R-A13P-13
						513	TCGA-E2-A1II-01A-11R-A143-13
						514	TCGA-E2-A1IJ-01A-11R-A143-13
						515	TCGA-E2-A1IK-01A-11R-A143-13
						516	TCGA-E2-A1IL-01A-11R-A14C-13
						517	TCGA-E2-A1IN-01A-11R-A13P-13
						518	TCGA-E2-A1IO-01A-11R-A143-13
						519	TCGA-E2-A1IU-01A-11R-A14C-13
						520	TCGA-E2-A1L6-01A-11R-A13P-13
						521	TCGA-E2-A1L7-01A-11R-A143-13
						522	TCGA-E2-A1L8-01A-11R-A13P-13
						523	TCGA-E2-A1L9-01A-11R-A13P-13
						524	TCGA-E2-A1LA-01A-11R-A143-13
						525	TCGA-E2-A1LB-01A-11R-A143-13
						526	TCGA-E2-A1LE-01A-12R-A19V-13
						527	TCGA-E2-A1LG-01A-21R-A14L-13
						528	TCGA-E2-A1LH-01A-11R-A14C-13
						529	TCGA-E2-A1LI-01A-12R-A156-13
						530	TCGA-E2-A1LK-01A-21R-A14C-13
						531	TCGA-E2-A1LL-01A-11R-A143-13
						532	TCGA-E2-A1LS-01A-12R-A156-13
						533	TCGA-E2-A2P5-01A-11R-A19V-13
						534	TCGA-E2-A2P6-01A-11R-A19V-13
						535	TCGA-E2-A3DX-01A-21R-A214-13
						536	TCGA-E2-A56Z-01A-12R-A29V-13
						537	TCGA-E2-A570-01A-11R-A29V-13
						538	TCGA-E2-A572-01A-13R-A31S-13
						539	TCGA-E2-A573-01A-11R-A29V-13
						540	TCGA-E2-A574-01A-11R-A29V-13
						541	TCGA-E2-A576-01A-11R-A31S-13
						542	TCGA-E2-A9RU-01A-11R-A41G-13
						543	TCGA-E9-A1N3-01A-12R-A156-13
						544	TCGA-E9-A1N4-01A-11R-A14L-13
						545	TCGA-E9-A1N5-01A-11R-A14C-13
						546	TCGA-E9-A1N6-01A-11R-A143-13
						547	TCGA-E9-A1N8-01A-11R-A143-13
						548	TCGA-E9-A1N9-01A-11R-A14C-13
						549	TCGA-E9-A1-01A-11R-A143-13
						550	TCGA-E9-A1ND-01A-11R-A143-13
						551	TCGA-E9-A1NE-01A-21R-A14L-13
						552	TCGA-E9-A1NF-01A-11R-A14C-13
						553	TCGA-E9-A1NG-01A-21R-A14L-13
						554	TCGA-E9-A1NH-01A-11R-A14C-13
						555	TCGA-E9-A1NI-01A-11R-A14C-13
						556	TCGA-E9-A1QZ-01A-21R-A168-13
						557	TCGA-E9-A1R0-01A-22R-A16E-13
						558	TCGA-E9-A1R2-01A-11R-A14C-13
						559	TCGA-E9-A1R3-01A-31R-A14L-13
						560	TCGA-E9-A1R4-01A-21R-A14C-13
						561	TCGA-E9-A1R5-01A-11R-A14L-13
						562	TCGA-E9-A1R6-01A-11R-A14C-13
						563	TCGA-E9-A1R7-01A-11R-A14L-13
						564	TCGA-E9-A1RA-01A-11R-A14C-13
						565	TCGA-E9-A1RB-01A-11R-A156-13
						566	TCGA-E9-A1RC-01A-11R-A156-13
						567	TCGA-E9-A1RD-01A-11R-A156-13
						568	TCGA-E9-A1RE-01A-11R-A156-13
						569	TCGA-E9-A1RF-01A-11R-A156-13
						570	TCGA-E9-A1RG-01A-11R-A14C-13
						571	TCGA-E9-A1RH-01A-21R-A168-13
						572	TCGA-E9-A1RI-01A-11R-A168-13
						573	TCGA-E9-A226-01A-21R-A156-13
						574	TCGA-E9-A227-01A-11R-A156-13
						575	TCGA-E9-A228-01A-31R-A156-13
						576	TCGA-E9-A229-01A-31R-A156-13
						577	TCGA-E9-A22A-01A-11R-A156-13
						578	TCGA-E9-A22B-01A-11R-A156-13
						579	TCGA-E9-A22D-01A-11R-A156-13
						580	TCGA-E9-A22E-01A-11R-A156-13
						581	TCGA-E9-A22G-01A-11R-A156-13
						582	TCGA-E9-A22H-01A-11R-A156-13
						583	TCGA-E9-A243-01A-21R-A168-13
						584	TCGA-E9-A244-01A-11R-A168-13
						585	TCGA-E9-A245-01A-22R-A16E-13
						586	TCGA-E9-A247-01A-11R-A168-13
						587	TCGA-E9-A248-01A-11R-A168-13
						588	TCGA-E9-A249-01A-11R-A168-13
						589	TCGA-E9-A24A-01A-11R-A168-13
						590	TCGA-E9-A295-01A-11R-A16E-13
						591	TCGA-E9-A2JS-01A-11R-A17X-13
						592	TCGA-E9-A2JT-01A-22R-A18L-13
						593	TCGA-E9-A3Q9-01A-11R-A21U-13
						594	TCGA-E9-A3QA-01A-61R-A22I-13
						595	TCGA-E9-A3X8-01A-31R-A22V-13
						596	TCGA-E9-A54X-01A-11R-A25Z-13
						597	TCGA-E9-A54Y-01A-11R-A25Z-13
						598	TCGA-E9-A5FK-01A-11R-A27U-13
						599	TCGA-E9-A5FL-01A-11R-A27U-13
						600	TCGA-E9-A5UO-01A-11R-A28I-13
						601	TCGA-E9-A5UP-01A-11R-A28I-13
						602	TCGA-E9-A6HE-01A-11R-A31S-13
						603	TCGA-EW-A1IW-01A-11R-A13P-13
						604	TCGA-EW-A1IX-01A-12R-A143-13
						605	TCGA-EW-A1IY-01A-11R-A13P-13
						606	TCGA-EW-A1IZ-01A-11R-A13P-13
						607	TCGA-EW-A1J1-01A-11R-A13P-13
						608	TCGA-EW-A1J2-01A-21R-A13P-13
						609	TCGA-EW-A1J3-01A-11R-A13P-13
						610	TCGA-EW-A1J5-01A-11R-A13P-13
						611	TCGA-EW-A1J6-01A-11R-A13P-13
						612	TCGA-EW-A1OV-01A-11R-A143-13
						613	TCGA-EW-A1OW-01A-21R-A143-13
						614	TCGA-EW-A1OX-01A-11R-A143-13
						615	TCGA-EW-A1OY-01A-11R-A143-13
						616	TCGA-EW-A1OZ-01A-11R-A143-13
						617	TCGA-EW-A1P0-01A-11R-A143-13
						618	TCGA-EW-A1P1-01A-31R-A14C-13
						619	TCGA-EW-A1P3-01A-11R-A143-13
						620	TCGA-EW-A1P4-01A-21R-A143-13
						621	TCGA-EW-A1P5-01A-11R-A143-13
						622	TCGA-EW-A1P6-01A-11R-A143-13
						623	TCGA-EW-A1P7-01A-21R-A143-13
						624	TCGA-EW-A1P8-01A-11R-A143-13
						625	TCGA-EW-A1PA-01A-11R-A143-13
						626	TCGA-EW-A1PB-01A-11R-A143-13
						627	TCGA-EW-A1PD-01A-11R-A143-13
						628	TCGA-EW-A1PE-01A-11R-A143-13
						629	TCGA-EW-A1PF-01A-11R-A143-13
						630	TCGA-EW-A1PG-01A-11R-A143-13
						631	TCGA-EW-A1PH-01A-11R-A14L-13
						632	TCGA-EW-A2FR-01A-11R-A21U-13
						633	TCGA-EW-A2FS-01A-11R-A17A-13
						634	TCGA-EW-A2FV-01A-11R-A17A-13
						635	TCGA-EW-A2FW-01A-11R-A17A-13
						636	TCGA-EW-A3U0-01A-11R-A22I-13
						637	TCGA-EW-A423-01A-11R-A24J-13
						638	TCGA-EW-A424-01A-11R-A24J-13
						639	TCGA-EW-A6S9-01A-22R-A33A-13
						640	TCGA-EW-A6SA-01A-21R-A32K-13
						641	TCGA-EW-A6SB-01A-12R-A32K-13
						642	TCGA-EW-A6SC-01A-12R-A32K-13
						643	TCGA-EW-A6SD-01A-12R-A33A-13
						644	TCGA-GI-A2C8-01A-11R-A16E-13
						645	TCGA-GI-A2C9-01A-11R-A21U-13
						646	TCGA-GM-A2D9-01A-11R-A18L-13
						647	TCGA-GM-A2DA-01A-11R-A18L-13
						648	TCGA-GM-A2DB-01A-31R-A18L-13
						649	TCGA-GM-A2DC-01A-11R-A18L-13
						650	TCGA-GM-A2DD-01A-11R-A17X-13
						651	TCGA-GM-A2DF-01A-11R-A17X-13
						652	TCGA-GM-A2DH-01A-11R-A17X-13
						653	TCGA-GM-A2DI-01A-31R-A18L-13
						654	TCGA-GM-A2DK-01A-21R-A17X-13
						655	TCGA-GM-A2DL-01A-11R-A18L-13
						656	TCGA-GM-A2DM-01A-11R-A17X-13
						657	TCGA-GM-A2DN-01A-11R-A17X-13
						658	TCGA-GM-A2DO-01A-11R-A18L-13
						659	TCGA-GM-A3NW-01A-21R-A22I-13
						660	TCGA-GM-A3NY-01A-11R-A21U-13
						661	TCGA-GM-A3XG-01A-31R-A24J-13
						662	TCGA-GM-A3XL-01A-11R-A22V-13
						663	TCGA-GM-A3XN-01A-12R-A22V-13
						664	TCGA-GM-A4E0-01A-12R-A25Z-13
						665	TCGA-GM-A5PV-01A-11R-A28I-13
						666	TCGA-GM-A5PX-01A-12R-A28I-13
						667	TCGA-HN-A2NL-01A-11R-A18L-13
						668	TCGA-HN-A2OB-01A-21R-A27U-13
						669	TCGA-JL-A3YW-01A-12R-A23A-13
						670	TCGA-JL-A3YX-01A-11R-A22V-13
						671	TCGA-LD-A66U-01A-11R-A31S-13
						672	TCGA-LD-A74U-01A-13R-A33A-13
						673	TCGA-LD-A7W5-01A-22R-A358-13
						674	TCGA-LD-A7W6-01A-81R-A358-13
						675	TCGA-LD-A9QF-01A-32R-A41G-13
						676	TCGA-LL-A440-01A-11R-A24J-13
						677	TCGA-LL-A441-01A-11R-A24J-13
						678	TCGA-LL-A442-01A-11R-A24J-13
						679	TCGA-LL-A50Y-01A-11R-A25Z-13
						680	TCGA-LL-A5YL-01A-12R-A29V-13
						681	TCGA-LL-A5YM-01A-11R-A28I-13
						682	TCGA-LL-A5YN-01A-11R-A28I-13
						683	TCGA-LL-A5YO-01A-21R-A28I-13
						684	TCGA-LL-A5YP-01A-21R-A28I-13
						685	TCGA-LL-A6FP-01A-11R-A31S-13
						686	TCGA-LL-A6FQ-01A-11R-A31S-13
						687	TCGA-LL-A6FR-01A-12R-A31S-13
						688	TCGA-LL-A73Y-01A-11R-A33A-13
						689	TCGA-LL-A73Z-01A-11R-A32K-13
						690	TCGA-LL-A740-01A-21R-A32K-13
						691	TCGA-LL-A7SZ-01A-32R-A358-13
						692	TCGA-LL-A7T0-01A-31R-A358-13
						693	TCGA-LL-A8F5-01A-11R-A36A-13
						694	TCGA-LL-A9Q3-01A-11R-A41G-13
						695	TCGA-LQ-A4E4-01A-11R-A25Z-13
						696	TCGA-MS-A51U-01A-31R-A25Z-13
						697	TCGA-OK-A5Q2-01A-11R-A27U-13
						698	TCGA-OL-A5D6-01A-21R-A27U-13
						699	TCGA-OL-A5D7-01A-11R-A27U-13
						700	TCGA-OL-A5D8-01A-11R-A27U-13
						701	TCGA-OL-A5DA-01A-11R-A27U-13
						702	TCGA-OL-A5RU-01A-11R-A28I-13
						703	TCGA-OL-A5RV-01A-12R-A28I-13
						704	TCGA-OL-A5RW-01A-11R-A28I-13
						705	TCGA-OL-A5RX-01A-11R-A28I-13
						706	TCGA-OL-A5RY-01A-21R-A28I-13
						707	TCGA-OL-A5RZ-01A-11R-A28I-13
						708	TCGA-OL-A5S0-01A-11R-A28I-13
						709	TCGA-OL-A66H-01A-11R-A29V-13
						710	TCGA-OL-A66I-01A-21R-A29V-13
						711	TCGA-OL-A66J-01A-11R-A29V-13
						712	TCGA-OL-A66K-01A-11R-A29V-13
						713	TCGA-OL-A66L-01A-12R-A31S-13
						714	TCGA-OL-A66N-01A-12R-A31S-13
						715	TCGA-OL-A66O-01A-11R-A31S-13
						716	TCGA-OL-A66P-01A-11R-A31S-13
						717	TCGA-OL-A6VO-01A-12R-A33A-13
						718	TCGA-OL-A6VQ-01A-12R-A41G-13
						719	TCGA-OL-A6VR-01A-32R-A33A-13
						720	TCGA-OL-A97C-01A-32R-A41G-13
						721	TCGA-PE-A5DC-01A-12R-A27U-13
						722	TCGA-PE-A5DD-01A-12R-A27U-13
						723	TCGA-PE-A5DE-01A-11R-A27U-13
						724	TCGA-PL-A8LV-01A-21R-A41G-13
						725	TCGA-PL-A8LX-01A-11R-A41G-13
						726	TCGA-PL-A8LY-01A-11R-A41G-13
						727	TCGA-PL-A8LZ-01A-31R-A36A-13
						728	TCGA-S3-A6ZF-01A-32R-A32K-13
						729	TCGA-S3-A6ZG-01A-22R-A32K-13
						730	TCGA-S3-A6ZH-01A-22R-A32K-13
						731	TCGA-S3-AA0Z-01A-11R-A41G-13
						732	TCGA-S3-AA10-01A-21R-A41G-13
						733	TCGA-S3-AA11-01A-31R-A41G-13
						734	TCGA-S3-AA12-01A-11R-A41G-13
						735	TCGA-S3-AA14-01A-11R-A41G-13
						736	TCGA-S3-AA15-01A-11R-A41G-13
						737	TCGA-S3-AA17-01A-11R-A41G-13
						738	TCGA-UL-AAZ6-01A-11R-A41G-13
						739	TCGA-UU-A93S-01A-21R-A41G-13
						740	TCGA-V7-A7HQ-01A-11R-A33A-13
						741	TCGA-W8-A86G-01A-21R-A36A-13
						742	TCGA-WT-AB41-01A-11R-A41G-13
						743	TCGA-WT-AB44-01A-11R-A41G-13
						744	TCGA-XX-A899-01A-11R-A36A-13
						745	TCGA-XX-A89A-01A-11R-A36A-13
						746	TCGA-Z7-A8R5-01A-42R-A41G-13
						747	TCGA-Z7-A8R6-01A-11R-A41G-13
						748	TCGA-3X-AAV9-01A-72R-A41D-13
